# Supplementary material for: Randomized Trial of Glucosamine and Chondroitin Supplementation on Inflammation and Oxidative Stress Biomarkers and Plasma Proteomics Profiles in Healthy Humans
Source: PLoS One. 2015 Feb 26;10(2):e0117534. doi: 10.1371/journal.pone.0117534 (PMC4342228; doi:10.1371/journal.pone.0117534)
Supplement: S1 Data File — (XLSX) [file pone.0117534.s002.xlsx]

## Sheet: Sheet1
ID #	Intervention p0 GC1	CRP mg/L	IL6 pg/ml	sTNFRI pg/ml	sTNFRII pg/ml	PGE-M	8-Iso	order 1 AB 2 BA	study period 0 p 1 intervention	age	sex f 0 m 1	weight (kg)	height (m)	bmi	body fat percent (DEXA)
80002	0	1.08986	0.645	920.029	4741.78	7.6	1.22	1	1	36	1	84.8217	1.8034	26.0809	32
80002	1	0.913567	0.55	930.155	4743.44	5.89	1.14	1	2	36	1	83.9145	1.8034	25.802	32
80002	b	1.38715	0.638	996.92	5039.92	6.28	1.4	1	0	36	1	85.49	1.8034	26.2864	32
80003	0	1.8662	0.831	1035.91	4385	6.86	1.64	2	2	30	1	77.5642	1.70815	26.5833	35
80003	1	2.09762	0.901	1278.91	5119.97	4.5	1.85	2	1	30	1	77.3374	1.70815	26.5056	35
80003	b	5.44163	1.81	1332.46	5772.14	3.14	1.25	2	0	30	1	77.5642	1.70815	26.5833	35
80004	0	9.39216	0.942	517.032	5431.99	7.41	1.53	1	1	35	0	81.193	1.651	29.7868	47.8
80004	1	7.85703	0.865	642.726	5797.02	4.8	0.933	1	2	35	0	82.1002	1.651	30.1196	47.8
80004	b	8.71931	0.639	538.392	6167.49	2.79	1.98	1	0	35	0	80.7394	1.651	29.6204	47.8
80005	0	3.3626	0.444	857.559	4546.31	2.96	0.843	2	2	38	1	99.7902	1.9431	26.43	26
80005	1	0.494281	0.649	729.695	4085.35	3.92	0.701	2	1	38	1	100.244	1.9431	26.5502	26
80005	b	1.59686	0.892	747.679	3988.38	7.91	1.42	2	0	38	1	100.471	1.9431	26.6102	26
80006	0	0.471634	0.686	459.916	4525.69	2.96	1.06	1	1	34	0	97.0687	1.77165	30.926	34.9
80006	1	0.513907	0.949	407.045	4402.72	2.7	0.926	1	2	34	0	99.3366	1.77165	31.6485	34.9
80006	b	0.501829	0.545	352.664	4675.08	2.92	1.3	1	0	34	0	97.9759	1.77165	31.215	34.9
80007	0	0.351008	0.822	904.908	5234.76	12.71	0.847	2	2	50	1	106.821	1.8034	32.8452	31.6
80007	1	0.319475	0.999	978.129	5651.44	15.78	1.04	2	1	50	1	104.326	1.8034	32.0781	31.6
80007	b	0.237458	0.858	982.1	5244.63	14.37	0.744	2	0	50	1	105.687	1.8034	32.4965	31.6
80008	0	1.826	0.8	1270	8754.38	9.28	0.714	1	1	53	1	78.0178	1.7653	25.0355	31
80008	1	1.47252	0.713	1284.26	8227.56	21.32	1.04	1	2	53	1	77.1106	1.7653	24.7444	31
80008	b	1.65164	0.767	1270.87	8522.87	16.88	1.23	1	0	53	1	78.925	1.7653	25.3266	31
80009	0	1.25806	2.558	967.005	5219.65	11.02	0.952	2	2	31	1	83.9145	1.6256	31.7548	40.6
80009	1	0.518436	1.559	966.08	5440.79	11.22	0.917	2	1	31	1	83.9145	1.6256	31.7548	40.6
80009	b	1.49805	0.927	911.95	5279.81	10.1	0.976	2	0	31	1	84.9578	1.6256	32.1496	40.6
80010	0	1.7982	1.11	220.693	7032.41	4.11	0.996	1	1	34	0	71.4407	1.58	28.6175	39.5
80010	1	1.66985	0.689	267.034	6891.61	4.6	2.39	1	2	34	0	71.6675	1.58	28.7084	39.5
80010	b	1.27106	0.805	224.152	6268.96	5	0.598	1	0	34	0	71	1.58	28.441	39.5
80011	0	1.29551	0.835	1603.18	7463.24	11.64	2.45	2	2	36	1	73.0283	1.68	25.8745	35.9
80011	1	1.15103	1.342	1666.58	7662.84	13.18	1.39	2	1	36	1	71.6675	1.68	25.3924	35.9
80011	b	4.16289	7.686	1666.02	8222.19	11.8	1.22	2	0	36	1	70.9871	1.68	25.1513	35.9
80013	0	0.310481	0.405	1486.79	5205.22	7.14	0.479	2	2	39	1	79.9456	1.778	25.289	29.8
80013	1	6.29725	3.021	1732.09	6902.29	9.86	0.82	2	1	39	1	80.5126	1.778	25.4683	29.8	ill; excluded
80013	b	0.530504	0.349	1576.56	5603.22	18.58	1.09	2	0	39	1	81.4198	1.778	25.7553	29.8
80014	0	1.171	0.894	871.34	5558.02	4.47	1.53	1	2	41	0	111.58	1.97	32.29	37.3
80014	1	0.9	0.811	901.64	5633.1	3.33	1.74	1	1	41	0	114.98	1.97	32.49	37.3
80014	b	1.18	1.191	1119.82	5832.03	3.55	1.76	1	0	41	0	111.58	1.97	32.39	37.3
80015	0	0.180156	0.479	1043.75	4139.04	10.38	1.69	2	2	55	0	63.5029	1.5748	25.6061	33.3
80015	1	0.308989	0.271	1116.23	4461.55	5.15	0.739	2	1	55	0	63.3895	1.5748	25.5603	33.3
80015	b	0.310482	0.244	1053.61	4575.8	5.51	1.15	2	0	55	0	63.5029	1.5748	25.6061	33.3
80016	0	4.37474	6.845	1569.08	8550.94	13.18	0.971	1	1	41	1	91.6256	1.9177	24.9147	29.1
80016	1	4.47938	3.704	1527.68	8042.73	8.52	0.768	1	2	41	1	91.6256	1.9177	24.9147	29.1
80016	b	0.602876	1.926	1528.24	8277.83	10.95	0.66	1	0	41	1	92.5328	1.9177	25.1614	29.1
80017	0	0.370586	0.452	1016.86	4506.78	4.39	1.23	2	2	48	1	76.2035	1.7272	25.544	25.7
80017	1	0.39166	0.309	944.73	4611.23	4.59	0.889	2	1	48	1	75.0695	1.7272	25.1639	25.7
80017	b	0.262693	0.525	951.208	4238.91	3.87	0.54	2	0	48	1	77.5642	1.7272	26.0002	25.7
80018	0	3.07233	0.487	1118.86	5659.01	2.48	1.33	1	1	24	0	73.0283	1.6383	27.2085	38.4
80018	1	4.08244	0.468	1102.22	5560.76	3.04	1.41	1	2	24	0	72.8015	1.6383	27.124	38.4
80018	b	3.08593	0.47	1131.45	5707.75	1.93	1.38	1	0	24	0	73.0283	1.6383	27.2085	38.4
80019	0	2.15649	0.623	552.982	5972.52	3.31	0.971	2	2	45	0	72.5747	1.7018	25.0593	40.7
80019	1	1.18151	0.687	538.278	6089.86	3.83	1.12	2	1	45	0	73.9355	1.7018	25.5291	40.7
80019	b	1.04163	0.755	500.457	5554.29	5.36	0.9	2	0	45	0	75.0695	1.7018	25.9207	40.7
80025	1	1.74251	1.059	1313.31	4669.48	.	.	2	1	52	0	92.9864	1.7018	32.1072	45.1	missing time-point; excluded
80025	.	.	.	.	.	.	.	2	2	52	0	0	1.7018	0	45.1
80025	b	2.4818	0.662	1216.96	4395.95	.	.	2	0	52	0	94.3471	1.7018	32.577	45.1
80026	0	0.141259	0.779	1210.17	5211.11	5.95	1.15	1	1	41	0	76.4303	1.6256	28.9226	38.3
80026	1	0.0725898	1.06	1303.61	5372.76	5.38	1.46	1	2	41	0	78.0178	1.6256	29.5234	38.3
80026	b	0.0920447	0.457	1180.21	4983.88	4.76	1.15	1	0	41	0	76.4303	1.6256	28.9226	38.3
80028	0	0.857269	1.552	1012.36	5677.97	4.19	1.88	1	1	30	0	88.4504	1.7272	29.6493	40.3
80028	1	0.479183	0.921	1112.73	5684.06	3.14	1.04	1	2	30	0	87.7701	1.7272	29.4212	40.3
80028	b	0.252286	0.506	1103.05	5520.94	4.55	0.667	1	0	30	0	91.8524	1.7272	30.7897	40.3
