# Supplementary material for: Randomized Trial of Glucosamine and Chondroitin Supplementation on Inflammation and Oxidative Stress Biomarkers and Plasma Proteomics Profiles in Healthy Humans
Source: PLoS One. 2015 Feb 26;10(2):e0117534. doi: 10.1371/journal.pone.0117534 (PMC4342228; doi:10.1371/journal.pone.0117534)
Supplement: S2 Data File — (XLS) [file pone.0117534.s003.xls]

## Sheet: SA10+_18pairs_AfterNorm_M
Name	s03_1033_slide10013621_h112213redo	s05_1032_slide10013615_h112213redo	s07_1031_slide10013197_h112213redo	s09_1035_slide10013201_h111813	s11_1014_slide10013725_h111813	s13_1011_slide10013723_h111813	s15_1023_slide10013983_h111813	s17_1017_slide10013981_h111813	s19_1026_slide10013985_h111813	s21_1013_slide10013989_h111913	s27_1003_slide10014223_h111913	s29_1007_slide10013756_h112213redo	s31_1041_slide10014072_h111913	s33_1000_slide10014066_h111913	s35_1002_slide10014060_h111913	s37_1094_slide10014104_h111913	s41_1087_slide10014089_h111913	s43_1088_slide10013629_h111913	s04_1025_slide10013618_h112213redo	s06_1018_slide10013612_h112213redo	s08_1015_slide10013759_h112213redo	s10_1012_slide10013721_h111813	s12_1042_slide10013729_h111813	s14_1098_slide10013727_h111813	s16_1004_slide10013987_h111813	s18_1001_slide10013991_h111813	s20_1040_slide10013995_h111813	s22_1099_slide10013993_h111913	s28_1086_slide10014220_h111913	s30_1093_slide10013803_h112213redo	s32_1089_slide10014069_h111913	s34_1092_slide10014063_h111913	s36_1085_slide10014057_h111913	s38_1079_slide10014101_h111913	s42_1083_slide10014086_h111913	s44_1081_slide10013628_h111913
aliquot	1033	1032	1031	1035	1014	1011	1023	1017	1026	1013	1003	1007	1041	1000	1002	1094	1087	1088	1025	1018	1015	1012	1042	1098	1004	1001	1040	1099	1086	1093	1089	1092	1085	1079	1083	1081
Array.number	3	5	7	9	11	13	15	17	19	21	27	29	31	33	35	37	41	43	4	6	8	10	12	14	16	18	20	22	28	30	32	34	36	38	42	44
Slide.ID	10013621	10013615	10013197	10013201	10013725	10013723	10013983	10013981	10013985	10013989	10014223	10013756	10014072	10014066	10014060	10014104	10014089	10013629	10013618	10013612	10013759	10013721	10013729	10013727	10013987	10013991	10013995	10013993	10014220	10013803	10014069	10014063	10014057	10014101	10014086	10013628
Hybe.day	3-redo	3-redo	3-redo	1	1	1	1	1	1	2	2	3-redo	2	2	2	2	2	2	3-redo	3-redo	3-redo	1	1	1	1	1	1	2	2	3-redo	2	2	2	2	2	2
Hybe.date	2013-11-22	2013-11-22	2013-11-22	2013-11-18	2013-11-18	2013-11-18	2013-11-18	2013-11-18	2013-11-18	2013-11-19	2013-11-19	2013-11-22	2013-11-19	2013-11-19	2013-11-19	2013-11-19	2013-11-19	2013-11-19	2013-11-22	2013-11-22	2013-11-22	2013-11-18	2013-11-18	2013-11-18	2013-11-18	2013-11-18	2013-11-18	2013-11-19	2013-11-19	2013-11-22	2013-11-19	2013-11-19	2013-11-19	2013-11-19	2013-11-19	2013-11-19
Print.day	46	46	46	46	46	46	46	46	46	46	46	46	46	46	46	46	46	46	46	46	46	46	46	46	46	46	46	46	46	46	46	46	46	46	46	46
Freezer.box.row	A	A	A	B	B	B	B	C	C	C	D	D	D	E	E	E	F	F	A	A	A	B	B	B	B	C	C	C	D	D	D	E	E	E	F	F
Freezer.box.column	3	5	7	1	3	5	7	1	3	5	3	5	7	1	3	5	1	3	4	6	8	2	4	6	8	2	4	6	4	6	8	2	4	6	2	4
Hybrid.day	3	3	3	1	1	1	1	1	1	2	2	3	2	2	2	2	2	2	3	3	3	1	1	1	1	1	1	2	2	3	2	2	2	2	2	2
Array.name	s03_1033_slide10013621_h112213redo	s05_1032_slide10013615_h112213redo	s07_1031_slide10013197_h112213redo	s09_1035_slide10013201_h111813	s11_1014_slide10013725_h111813	s13_1011_slide10013723_h111813	s15_1023_slide10013983_h111813	s17_1017_slide10013981_h111813	s19_1026_slide10013985_h111813	s21_1013_slide10013989_h111913	s27_1003_slide10014223_h111913	s29_1007_slide10013756_h112213redo	s31_1041_slide10014072_h111913	s33_1000_slide10014066_h111913	s35_1002_slide10014060_h111913	s37_1094_slide10014104_h111913	s41_1087_slide10014089_h111913	s43_1088_slide10013629_h111913	s04_1025_slide10013618_h112213redo	s06_1018_slide10013612_h112213redo	s08_1015_slide10013759_h112213redo	s10_1012_slide10013721_h111813	s12_1042_slide10013729_h111813	s14_1098_slide10013727_h111813	s16_1004_slide10013987_h111813	s18_1001_slide10013991_h111813	s20_1040_slide10013995_h111813	s22_1099_slide10013993_h111913	s28_1086_slide10014220_h111913	s30_1093_slide10013803_h112213redo	s32_1089_slide10014069_h111913	s34_1092_slide10014063_h111913	s36_1085_slide10014057_h111913	s38_1079_slide10014101_h111913	s42_1083_slide10014086_h111913	s44_1081_slide10013628_h111913
number	3	5	7	9	11	13	15	17	19	21	27	29	31	33	35	37	41	43	4	6	8	10	12	14	16	18	20	22	28	30	32	34	36	38	42	44
id	80002	80003	80004	80005	80006	80007	80008	80009	80010	80011	80014	80015	80016	80017	80018	80019	80026	80028	80002	80003	80004	80005	80006	80007	80008	80009	80010	80011	80014	80015	80016	80017	80018	80019	80026	80028
intervention	1	1	1	1	1	1	1	1	1	1	1	1	1	1	1	1	1	1	2	2	2	2	2	2	2	2	2	2	2	2	2	2	2	2	2	2
box	A	A	A	B	B	B	B	C	C	C	D	D	D	E	E	E	F	F	A	A	A	B	B	B	B	C	C	C	D	D	D	E	E	E	F	F
position	3	5	7	1	3	5	7	1	3	5	3	5	7	1	3	5	1	3	4	6	8	2	4	6	8	2	4	6	4	6	8	2	4	6	2	4
batch	1	1	1	1	1	1	1	1	1	2	2	2	2	2	2	2	2	2	1	1	1	1	1	1	1	1	1	2	2	2	2	2	2	2	2	2
case	0	0	0	0	0	0	0	0	0	0	0	0	0	0	0	0	0	0	1	1	1	1	1	1	1	1	1	1	1	1	1	1	1	1	1	1
Plate1_A1_ACP1_Abnova	-0.226733	0.774357	-0.266894	-0.465644	-1.8177				-0.270615	1.60122	0.156115		0.342807	0.285057	-0.323847		1.65016	-1.43829	1.74545	0.26739	-0.40533			0.466557	-0.0412034	3.59122	-1.49272		0.982484	0.477755		0.702921	0.718554		2.71104	1.6962
Plate1_A10_ALDOB_Aviva	-0.170202	0.13682		-0.190061	0.0433635	0.0920085	-1.07787	-1.63146						1.68995		1.10745				0.871077		0.515018	-0.676061	-0.93759	-3.2737	-2.32321				-2.30277						2.36268
Plate1_A11_APCS_Abnova	-0.78439		-0.129137	2.36862	0.249401	1.57398	1.29218	-0.351666	0.767746	-0.301448	-0.895041	-0.463146	-0.110026	-0.544498	-0.737655	-0.921939	-1.01297			0.122246	-0.953763	1.63433	0.124522	0.823637	1.27802	0.115389	0.372803	-0.757369	-0.731952	0.310356		-0.896797	0.0290416	-1.47027		-1.00568
Plate1_A12_SERPIND1_Aviva	-0.621346	0.86267		0.672823		1.06726	0.453528	-1.19208	0.553255		-2.345	-0.384327	0.471241	0.697338	0.576002	-0.811366			-0.0775412	0.693678	0.947289	0.97389	-0.962181	0.841773	-1.14082	-0.210286		-2.11626	-1.9028	-0.0847456	0.554538	-0.241205	0.334333	-1.54124	0.445562
Plate1_A13_BCL2L2_Abnova	-0.638722									1.33771				-0.332463			-1.08461	0.718086				-0.539998				9.0921		0.94664				0.461037	0.0223081		-1.01534	1.29087
Plate1_A14_PON1_Aviva	0.0345922		1.75353									-0.386454	0.684348	-1.6838		0.293322	-0.615293	-0.0802456		1.63533										0.354392	0.161242	0.0359661	1.19868	1.26743		0.307575
Plate1_A15_CEACAM1_Abnova	-0.472677	-0.941671	-0.315947	-0.18005	1.7149	-0.622381	-0.5003	3.18242	-0.907287	0.459442	-0.352826	-0.606451	-0.437393	-0.212505	-0.0366804	-0.180731	-0.0866186	0.496761	-0.223176	-0.852707	-0.152705	-0.0327089	1.7624	-0.930484	-0.226683	2.31921	-0.917121	0.182447	-0.118295	-0.399092	-0.398407	-0.755343	0.180427	-0.502051	0.315529	0.379617
Plate1_A16_SFTPB_Aviva	-0.219099		2.1354	0.777911	-0.656707	0.785546	-1.43722	-0.77719	0.06706		-1.50102	0.469028	0.0376731	0.768534	0.335485	-1.10308	1.0587	-0.741018	0.225424	0.102778		0.394688	-0.460007	0.957458		-1.07961	-0.586225	-0.535173	-0.432592	0.546997	0.732134	-0.10568	0.338758		1.41118	-0.427299
Plate1_A17_BMX_Abnova	0.672421	0.457165	0.637347	0.584935	-0.150856	-0.0721832		-1.95246	-0.283937	-0.450103	-1.51493	-0.771122				-0.0300358	0.963914	1.90985	1.11926	0.175048	0.213779	0.101825		0.141608	-0.460819	-1.98218	-0.18043		-0.33086	0.0443949	1.16955		1.57467	0.588921	1.28311
Plate1_A18_MASP2_Aviva	-0.399793	0.0538943	2.32185	0.490922	-0.564878	0.591589	-0.278022	-2.05026	-0.387795	-1.21083	-1.29279	0.208434	0.549419	1.03691	0.513239	-0.323401	1.04311	-0.301599	-0.193923	-0.117816	2.27175	0.643894		0.509464	-0.514363	-2.86774	-0.212286	-0.425494		0.213264	0.578554	0.426014	0.316286	-0.963596	1.01872	0.506204
Plate1_A19_CAPG_Abnova	-0.775082				0.752923	0.868967		2.25686	-0.709706	-0.167981			-0.952535	-0.413319			-0.474117	-0.386008				-0.670191	-1.46379	0.366656	-0.373985	2.31718	-0.948467		-0.937332		-0.689683		-0.906387	0.0241893	-0.227258
Plate1_A2_WNT16_Aviva	-0.172055	-0.306122	1.41485			1.503				-2.0014		-0.449292	0.244206	-0.53796	-0.70592		0.346707	0.663989	-1.09409	-0.25382	2.22725	0.401517					1.1481	-0.2032	-1.0205	0.0938212	-0.00932257	-0.231839	-0.218624	-1.42782	0.127481	-0.0272436
Plate1_A20_MARCO_Aviva	-0.218674	-0.0433186	1.80821	0.465664	-0.198672	1.24689	-1.52885	-2.25062	0.589019	-1.0688	-0.456238	-0.195776	0.589043	0.455017	0.00256675	-0.816017	1.12513	0.495424	0.367006	0.00353547	1.27841	0.711469		0.862743		-3.14452		-0.548377		0.117844	0.32597	0.449482	0.544798	-0.509246	0.981149	0.97599
Plate1_A21_CAST_Abnova	-0.811673	-0.671533	-0.772573	0.249339	1.54961	-0.013329	-0.528108	2.89171	0.540903		-0.0713622	-0.638844	-0.389889	-0.551722	-0.778223	0.935003	-0.23985	-0.699459	-0.706991	-0.213879	-0.849296	0.438855		0.0356315	-0.29449	3.19498	-0.0951125	-0.280098	-0.362467	-0.725325	-0.453448	-0.801057	-0.557003	1.18933		-0.503712
Plate1_A22_LEP_Aviva	-0.282974	-0.0765771	2.35448	0.521873	-0.678447	1.55272	-0.903123	-1.83675	-0.482652	-0.551497	-0.863918	0.224436	0.721321	0.577599	0.33245	-1.02738	0.755271	-0.336831	0.192068	0.405974	2.09267	0.519277	-0.747739	0.48017	-0.977158	-1.82847	-0.231592	-0.0791867		0.588403	0.430567		0.285402	-0.941704	0.871572
Plate1_A23_CD97_Abnova	2.06476	0.661274	-2.71297	0.0349293	-0.634336	0.70158	0.172562	0.14498	-0.17954	0.134634	0.173077	0.337036	-0.220469	1.19433	-0.574047	0.0407873	-1.40979	0.0711956	1.3126	1.3899	-2.32218	0.259423	-0.668947	0.960005	-0.457669		-0.811615	-0.260608	0.214063	-0.50353	-0.464705	0.294662	0.0737312	-1.22456	-1.3097	-0.545335
Plate1_A24_APOB_Aviva	-0.0761815	0.0499789	2.21535	0.782134	-0.70757	0.877232	-0.0971539	-2.4495	-0.220844	-0.627221		0.215194	-0.0416945	0.393007	0.343102	-0.655832					1.7694	0.684917	-0.526554	0.495992	-0.437465	-1.59727	-0.30058	-0.77391	-0.949198	0.607636	0.584794	-0.261981	0.20421	-0.980064	0.635791
Plate1_A3_AGT_Abnova	-0.407975	-0.947819	-0.326927	0.162853	2.24973	-0.0102199	1.97619		-0.0585348	0.574602		-0.365416	-0.360396	-1.91228	0.446348	-0.20891	-0.474	-0.337234	-0.306331	-0.174356	0.0713667	-0.442456	1.97167	0.176081	1.45544		0.0605502			0.099461	-0.393204	-2.34675	1.97185	-0.971004	-0.577993	-0.56113
Plate1_A4_WNT2B_Aviva	-0.93542	0.0183371	0.774335	0.68123	1.10323	-1.63726	0.00850042		-0.154336				-1.45108	0.427256	-0.71747	-0.822703	1.35606	1.34932	-0.842703	0.155837	0.623539	0.0841807	1.3172	-1.32675	-0.308342		-0.712944	-0.775142			-1.61175	-0.55697	-1.23777	-0.235511	1.523	0.809025
Plate1_A5_ALDOA_Abnova				0.03708	0.342294	1.10723	0.295825	-2.15843			-0.0676634					-0.413057		0.856723	1.1747	-0.288563		0.354509	0.527479	0.135124	-0.0904082	-0.233318	-0.360524	0.0249797			-0.609806	-0.31528		-0.152325		0.130634
Plate1_A6_FZD8_Aviva	-0.276402	0.116439	2.08194	0.819846	-0.443036	0.395225		-2.8976	0.0632503	-0.598733	-0.555816	-0.19845	0.227906	1.03817	0.365356	-0.314378	0.270431	-0.0941398	0.234289	0.0665401	2.11162	0.616419	-1.54935	0.1457	-0.296031	-2.90628	0.110093	-0.437633		0.0745656	0.539382	0.701149	0.214827	-0.467784	0.655854	-0.110818
Plate1_A7_ALDOB_Abnova	1.04323	-0.0137287	-0.86519	0.186791	1.60507	-0.396786	-0.0169609	1.8826	-0.234264	1.41969	-0.887723	-0.536245	-1.10504		-0.59727	-0.107233	-1.72927	0.352335	0.507866	0.434275	-1.17727	0.0285294		-0.511288	0.243822	2.67813		1.2228			-0.366631	-0.48605	-0.369872	-0.587342	-0.702017	0.777183
Plate1_A8_WNT7B_Aviva	-0.101085	0.49929	1.56277	1.12771	-0.748101	1.33093	-0.768027	-0.751761	0.835534	-2.26278	-0.367829	-0.174221	-0.194624	0.468787	0.283825	-1.66716	0.394437	0.532303	0.441627	0.774832		0.476975			-0.571986	-1.34935		-0.661578	0.941608	0.343431	0.224014	0.237439	0.386501	-1.99374	0.421492	0.415182
Plate1_A9_ANK1_Abnova	-0.367615	-0.185885		1.28333	1.56815	0.716663	0.295397	1.16734	0.350673				-1.00331	0.243823	-0.413608	-1.82607	-1.3581	-0.47079	1.03858	0.192388	-0.456979	0.723968		-0.0350553	0.348744	1.22592	0.038523	-0.598753			-0.551473	-0.712007	-0.185626	-1.44336	0.0351879	-0.0346178
Plate1_B1_CD164_Abnova	-0.304765	-0.607532					-0.0651702		-0.707921	2.16039	1.01004	-1.04599	0.576024	0.374031	-0.548284	0.956181	-1.58765	-0.209349	-0.476027	-0.171024	-0.942777		-1.95957		-0.981359		-0.802709	1.91451	1.21487		-0.405629	0.643862	0.163778	1.10748		0.0653746
Plate1_B10_GNB1_Aviva	-0.191201	-0.182167	1.66994	0.612154	-0.326305	1.84002	-0.382293	-0.0412453	0.556888	-1.4481	-2.26502	0.705075	-0.859965	0.273103	-0.0347878	-0.703014	0.878825	-0.101917	-0.407261	0.345625		0.556484	-0.309321	0.861876	-1.80752	-1.38583		-1.44654		0.696948	-0.389503	0.356063	-0.446464	-0.610934	0.680153	0.244982
Plate1_B11_PPIG_Abnova	-1.45995			-1.47272	0.902959		0.373893	1.7851	0.154318		-0.0180208		-0.176163	1.0126	0.398752	0.435065	-1.32528	-0.610547		1.00856	0.799084	-1.08379		1.25773		3.76051	-0.347144	1.58227	0.48788		0.970726	0.531555	-0.0799475	-1.50417		0.206855
Plate1_B12_LCN1_Aviva	-0.399474	0.321221	1.40111	0.0713946		0.863733	-0.37495	-1.51981	2.1833	-1.81319		-0.456705	-0.0220584	0.115445	0.000758431		-0.522282	0.151509	-1.10649	0.770846	1.7757	0.110627	-0.184878	0.31702	-1.01619	-2.21029	2.07967		-1.71409	-0.740266	-0.343198	0.101387	-0.417055	-0.424216	-0.391067
Plate1_B13_GAL3ST1_Abnova		0.570644							0.597935	1.01176			-0.602516	-0.00592166	-1.30941	1.12992	-1.39242										4.60782	2.01047	0.412744		-0.880655	1.14372		1.89051		-0.410482
Plate1_B14_H1F0_Aviva	0.717907	-0.184139	-0.319487			1.99795	-1.24313			-1.84618		-0.437896	0.514935	1.18005	-0.0591628	-0.559157	-0.204163	0.442475	-0.330713	-0.11582	0.145146		-2.12743	0.71246	-0.377064	-0.335927	-0.488089	-1.26224	0.183171	-0.616474	0.742678	-0.410845	0.799659	-0.780725		1.3385
Plate1_B15_RIN1_Abnova	-0.663307	0.658446	-1.18218	1.02053	1.45979	0.665684	0.349203	1.87255	0.027734	-0.564265	-1.03549	-1.17492	-0.880069	0.813586	-0.743836	-1.4339	0.816844	-0.00640263	0.879135	0.454474	-1.18419	0.896416	1.1815	-0.191678	0.414586	2.3305	-0.027479	-0.557733	-0.575276	-0.25709	0.957067	-1.08905	0.0745909	-1.59611	1.37382
Plate1_B16_LDHA_Aviva	0.730985	-0.3785	1.5466	1.59233	-0.386581	0.503773	-2.05193	-1.54024	0.0637449	-0.978484	-0.718056	-0.492991	0.025005	0.614065	0.320864	1.22993	0.548026	-0.628549	0.526751	0.037428	1.70215	1.15911	-0.775496	0.0588605	-2.72924	-1.3151	-0.015132	-0.787772	0.76113	0.212836	0.73233	0.212398	0.589152	0.0829338	0.456845	-0.176121
Plate1_B17_ACTR3_Abnova	0.194915	-0.714432	-0.847378		1.7131	0.40635	0.945603	1.96527	0.581503	-1.00183	-1.63173	-0.321204	-0.623718	-0.767685	0.793125	-0.863889	-0.361915	0.533906	-0.276209	-0.829375	-0.82559		1.45701	0.29568	0.932913	1.79634	0.602084	-0.572825	-1.65651	-0.376068	-0.542457	-0.697969	0.817698	-0.758117	-0.268894	0.633405
Plate1_B18_LGALS3BP_Aviva	0.10286	-0.342329	2.31921		-0.257597	1.39225	-2.04117	-0.457042	0.568838	-0.590951	-0.957814	0.36369		-0.29476	-0.0124881	0.479506	-0.272202		0.455623	0.307552	2.47138	0.586041	-0.0660354	1.9569	-1.12412	-0.263634	0.521957	-0.145776	-0.166152	0.209842	0.564921	-0.00697149	-0.443081	0.115174	0.70164	-0.641975
Plate1_B19_CAP1_Abnova	-0.245144	-0.130901	-0.300127	0.499671	1.11088		1.9362	1.98659	0.690761	-1.26959	0.51516	-0.369153	-1.06664	-0.409634	-0.100338	-0.639924	-1.12067	-1.08715	-0.92046	-0.288963	-0.861236	1.86802	1.82017		0.752613	2.04651	1.21597	-1.38435	-0.70402	-0.262333		-0.672084	-0.0456463	0.433928	-2.16343	-1.91684
Plate1_B2_ST6GALNAC2_Aviva	0.704132	-0.708968	-0.0934513									-1.25702		0.677484	-1.12555		0.17339	1.62998	-2.58196	-0.45087	-0.0691284						-1.99812		-2.56459	-1.97797	-0.198397	-1.1752	-0.871654	0.446835		2.34164
Plate1_B20_PRDX5_Aviva	0.814308	-0.0395625	1.85626	0.650827	-0.469299	0.493172	-0.115721	-0.970505	0.236061	-1.55074	-1.58977	0.137379		1.59273	-0.0718686	-1.20253	0.22925		0.573486	0.36289	1.31946	1.00333	-0.568278	0.672481	-0.396227	-3.52312	0.121238	-0.87078	-0.938252	0.235526	-0.289146		0.223139	-0.653241	0.632437	-0.325621
Plate1_B21_HEXIM1_Abnova	0.348047	-1.0567	-2.69289	0.634695	0.384013	0.536685	0.147379		-1.30735	0.242001	0.60947	0.0509851	0.938801	1.58923	0.6368	0.039839	-0.760911	-0.340096	0.311328	-0.502835	-2.35773	0.446722	-0.504158	-0.713291	0.0584645	0.4483	-1.24956	-0.564049	0.865079	-0.826751	1.02905	1.32074	0.649564	-0.321123	-0.994761	0.0631977
Plate1_B22_DAPP1_Aviva	-0.44115	-0.884615	2.54603	0.727738	-0.104618	1.38024	-0.34379	-0.106618	1.07814	-1.20167	-0.658594	-0.54689	-1.70044	0.56429	-0.350749	-0.388865	0.372115	0.0594425	-0.19207	0.131507	1.87951	0.372478	-0.29046	1.47978		-0.810349	0.372287	-1.11295	-1.18545	-0.321137	-0.341097	-0.539778	-0.300072	-1.41719	0.49243	0.372301
Plate1_B23_TGOLN2_Abnova	-0.167365		-0.959416		1.42219	-0.480915	-0.549099	2.67988	-0.568827	0.719006	-0.713643	-0.0272186	-0.819236	0.663792	-0.810842	0.209533	-0.996034	0.398194	0.270521	-0.341852	-0.285355	-0.842667	0.602858			4.97238	0.490787		-0.251773	-0.0536385	-0.711347	0.372641	-0.211786	0.454464	-0.590819	0.134909
Plate1_B24_AMPH_Aviva	-0.604275		1.94653	-0.0246106	-1.40867	0.454827		-1.76236	-0.00647596		-0.921977	0.0065746	-0.105073	1.09665	0.62376	-0.298083	1.00319		-0.0677954	0.632521	1.80171	-0.533541	-0.859738	0.34376	0.157701	-2.20514	0.130615	0.0107825	-0.858531	0.37844	0.18155	1.07545	0.094813	-1.32816	1.12576
Plate1_B3_WISP2_Abnova	-1.84395	-0.663946	-1.54041	-0.179795	0.84483	0.520777	0.285299	1.92286	0.536524	0.84928	0.0304479	-1.42969	-0.128104	0.11746	0.0475936	-0.607782		1.23861	-0.333913	-0.922732		-0.113433	0.00663647	-0.117515	-0.0353254		0.161838	0.616297	0.0529651	-0.815075	0.0238788	-0.100964	0.328168	-0.0752739	0.72628	1.65033
Plate1_B4_GSN_Aviva	0.136419	-0.169172	1.34512	0.94294	-0.53543	1.09571	-0.588805	-1.08011	1.0525	-2.22723	-1.1858	-0.364285	0.538701	0.79311	0.506834	-1.00548	1.14124	-0.396249	0.535763	0.457278	1.63217	0.917487	-0.423374	1.61638	-1.10557	-2.91893	0.694817	-1.80767	-0.651627	0.0396525	0.483561	0.805187	0.356774	-0.674181	0.888098	0.594939
Plate1_B5_VNN1_Abnova		-1.03267	-0.42935	0.559114	0.343043	1.16566	1.04754	2.51365	0.372244	-0.301292		-0.491612	-1.4907	-0.728149	-0.781682	-0.496074	-0.589996	0.340273	-0.336052	-0.2944	-1.43627	-0.0597098	0.292159	0.880764	1.30843	3.02828	0.386053	-0.283226	-0.504711	-0.250883	-1.17806	-1.01738	-0.0265755	-1.23748	-0.981622	0.474716
Plate1_B6_JAK3_Aviva	1.78636	0.61007	0.991254	0.965619	-0.163041	1.48394	-1.09475	-1.22505	0.506853	-1.33051	-1.54222	0.318586	-0.213543	0.274561	-0.631965	-1.204	0.173363	0.29448	0.860568	0.693098	2.05772	0.831502	-0.258183	1.16013	-1.07853	-1.07263	1.59352	-2.04417	-1.30164	0.190492	-0.110289	-0.113328	0.14733	-1.59214	-0.0581473	0.609379
Plate1_B7_CRLF1_Abnova	-0.0162059	-0.620457	-1.14092	-0.733672	0.323037	-0.791193	-0.0862105	3.02254	-1.05375	0.752768	0.183801	-0.598101			0.671412	-0.17953	-0.263118	0.529601	-0.172194	-0.81864	-0.586053	-0.849225			-0.612514	5.02331	-1.0015	0.718782	0.00837997	-0.622031	-0.0350307	-0.592917	0.573075	-0.49847	0.0491776	0.571098
Plate1_B8_IGFBP2_Aviva	0.167384	-0.363459	1.5524	0.466976	-0.640737	0.223372	-0.441311	-1.46082	0.543496	-2.12751	-0.394654	0.250917	-0.203488	1.90053	0.889139	-0.703517	1.00284	-0.661557		-0.188098	1.57038	-0.546719	-0.980534	0.780581	-1.04293	-2.82488	0.0359352	-2.01691	0.33895	0.648429	0.612079	0.350108	0.53502		0.712237	-1.47729
Plate1_B9_RPS6KA5_Abnova	-0.0728891	0.88378	-0.403302	-0.328975	0.569843	-1.4698	-1.40642		-1.79022	0.380299	0.849176	-0.639051	-0.152742	0.9964	2.11647	-0.379982	0.45222	0.395194	-0.229175	1.72456	0.0448423	0.425764	0.681686	-1.99533	-0.434535	3.83245	-1.5299	0.653714	0.623016	-0.894666	1.02502	0.373407	1.43711	2.40003	0.217169	0.592872
Plate1_C1_CD97_Abnova	0.202098	0.0237782		-0.102633	-0.816057	-1.05408	-1.20334	-0.267709	-1.26444	0.535248	-0.723513	-0.971404	0.73298	-0.198905	2.49592	1.21188	0.552387	0.847773	-0.37815	-0.0194834	-0.919857		-0.267433		-0.786591	-0.310889	-0.819053	0.444691	-0.659078		0.728055	-0.102301		1.16411	0.341169	0.664381
Plate1_C10_MGMT_Aviva	0.0821291	-0.0386134	2.03582	0.590164	0.196346	0.880187	-0.370733	-1.48839	1.1052	-1.55501	-1.05228	-0.195881	-0.0828341		0.703833	-1.61136	0.653521	0.147909		0.796884	2.31191	0.650926	0.204359	0.434131	-0.520805	-1.97243	1.20548	-1.60438	-1.35174	-0.177634	0.523515	0.530027	0.531799	-2.28847		0.122076
Plate1_C11_CRHBP_Abnova				0.502786	-0.272227	0.486508	-0.653404	-2.57397	-0.489125	1.51962	0.137958	1.1446	-0.284077	0.592983	0.128512			-0.240166		0.490221	0.159705	-0.693856	-0.645738	-0.350439	-2.23307	-2.23321		0.386897	0.873731	0.707068	0.0925767	0.352554	0.410957	-1.11883	0.0166351	-0.0348758
Plate1_C12_NTSR1_Aviva	0.245497	0.216733	1.75649	0.831045	0.16883	0.814556	-0.47228	-1.79952	-2.32152	-0.0851949	-0.640986	-0.159269	0.635988	1.02514	0.576138	-0.518142		-0.273503	0.548229	0.554135	1.33855	0.615507	0.10068	1.0824		-2.61149	-1.36143	0.0436003	-0.510382	0.080695	0.846202	1.14589	0.657201	-0.81424	0.124705	-0.0537289
Plate1_C13_CTGF_Abnova	1.86478	0.452576	-2.27393	1.15812	-0.412769	0.925978	0.850776	-1.26079	-0.384382	0.334683	0.115446	-0.52099	-0.546381	0.283109	0.144807	0.426054	-1.15709		0.481118	1.02262	-2.10288	0.794286	-0.4576	0.235306	0.838568	-1.00804	-0.429662	-0.317257	0.277924	-0.650472	-0.667031	0.325333	0.15674	0.0117465	-0.550046	-0.252829
Plate1_C14_UPP1_Aviva	0.0967246	0.327831	1.92041	0.775131	-0.706664	1.15167	-1.45049	-1.29738	-0.141723	-1.61848	-0.986105	0.111853		0.962827	0.337267	-0.00285891	1.02846	-0.508479	0.909018	0.295001	2.25192	0.928905	-0.786623	0.952138	-1.72517	-4.58942	-0.866094	-1.40584	-0.71154	0.428348	0.714434	0.520057	0.78139	0.412299	0.809473	0.257076
Plate1_C15_CTSD_Abnova	-1.70976	-1.09342	-0.904739	-0.757955	1.25531	1.00055	0.253659	1.18722	0.931547	1.10071	-0.178251	0.198087	0.259477	0.738308		-1.89597	-0.138317	-0.246456	1.24702	0.220059	-0.0815078	0.715443	2.04258	0.562711	0.0818314	3.30306	-0.195043	-0.158355		0.843869	1.37931	-0.0169321	0.468993	-0.717422	0.641712	-0.182283
Plate1_C16_GDF15_Aviva	0.495168	0.266302	1.97637	0.698204	-0.372729	0.724331	-0.970379	-2.6323	-0.471763	-1.14672	-0.618982	0.346004	0.375475	0.865353	0.533593	-0.409606	0.567755	-0.226079	0.768181	0.385844	1.90029	0.873408	-0.447153	0.490268	-1.11867	-2.69422		-0.774085	0.0818753	0.608691	0.566676	0.738684	0.5652	-0.40937	0.396688	0.144768
Plate1_C17_DEFA1_Abnova	-0.372131	0.676163	0.770201	-2.69203	-1.38163	0.666385	-0.884974	-1.25321	-0.675086	0.225971	0.496466	0.807487	0.420088	0.503751	0.670942	0.777359	0.933008	0.311244	0.660868	0.333624	0.68944	-4.77439	-1.90538	0.238951	-2.03311	-1.45773	-1.05105	0.310917	0.198343	0.658612	0.538562	0.0950249	0.525585	0.752147	0.657987	0.234957
Plate1_C18_KRT16_Aviva		0.952018	1.4247	0.903144	-1.88464	0.270544		-1.62557	1.17833	-0.553765	-1.2208	-0.134763	0.0170556	0.509162	0.590154	-0.411087		-0.0144824	1.11978	0.685422	1.74548	0.18367	-1.76247	0.661694	-1.44425	-2.20891		-0.658347	0.840428	0.272698	0.479799	1.01451	1.01703	0.899949	0.50466	0.4716
Plate1_C19_DLG3_Abnova	0.590244	-0.0051681	-1.27601	0.320947	0.148461		-0.429545	0.0538646	-0.446854	-0.484138	-1.77798	-1.12868	0.240335	1.72621	0.923249	0.797951	-1.04699	1.79411	-0.00191487		-1.3378	0.158992	0.368205	0.138425	-0.0166624	-0.0957038			-1.22139	-1.23634	0.735832	1.75574		2.05339	-0.944032
Plate1_C2_KRT10_Aviva	0.240191	0.224992	1.855	0.858277	-0.696938	0.776603	-1.42911	-1.50034	0.0579868	-1.66564	-1.07518	0.311674		0.632397	0.487296	0.116562	0.806215		0.708519	0.193389	2.26019	0.9707	-0.781254	0.913589	-1.51198	-3.94511	-0.359125	-1.69227	-0.886008	0.677874	0.64276	0.353889	0.739699	0.154289	0.802869	0.24619
Plate1_C20_DMBT1_Aviva	-0.318752	0.101923	2.37885		-0.561155	1.61607	-1.48837	-1.23731	-0.338069	-0.640029		-0.369506	0.622747	0.617124	0.240358	-0.801561	0.542235	-0.36455	-0.0698676	0.395384	2.04796	0.52675	-0.591865	0.454157	-1.14797	-2.15275	-0.462234	-0.34548	-1.2959	-0.147397	0.0537264	-0.402128	-0.22903	-0.952262	0.680162	0.242586
Plate1_C21_EDN1_Abnova	-0.972143	-1.10086		-0.17284	0.639703	-0.708757	1.21052	2.09194	0.368593	0.0214357	-0.839574				-0.808938	-0.738549		1.00947	-0.885297	-1.02965		-0.178548	0.717906	-0.753151	0.819687	2.55225	0.794169	0.198731	-0.715062		-0.940135		-0.587349	-0.637144	-0.856468
Plate1_C22_FETUB_Aviva	-0.591277	-0.338491		1.32937	-0.297769	1.47946	-0.963522	-1.22218	0.672516	-0.853103		0.00847216	0.176041	0.418928	1.07433	-2.06606	1.1211	0.0521754	0.467368	1.70769		0.711236	-0.317406	1.25937	-1.22736	-2.2211	0.918312	-0.878283		0.807672	0.585314	1.08135	0.645898	-2.24213	1.48061	1.66704
Plate1_C23_ENO1_Abnova	-0.416613	-0.182257		0.518561	1.7355	0.621715	-0.563268	2.62241	-0.641857	0.366449	-0.729832	-0.470335	-0.127588	-0.211558		-0.305582	-1.0025	-1.21324	0.278605		-0.602125		1.97045	-0.34516	-1.78233	2.75317	-0.263005		-0.357961	0.0432702	-0.230107	-1.0595	0.249395	-1.15742	0.3881	-0.637904
Plate1_C24_MLH3_Aviva	0.264591	-0.246307	1.91381	0.747345	-0.799073	1.41098	0.240317	-1.61379	-0.428743	-0.621774	-1.49344	0.4217	0.569823	0.258889	-0.0106114	-0.714055	1.36762	-1.26728	0.334254	0.0319566	1.77507	0.925912	-0.781589	0.231843	-0.231065	-2.77269	0.164026	-0.292899	-0.827732	0.185476	0.573138	-0.0216263	0.139631	-0.436203
Plate1_C3_CDC25A_Abnova	-0.240635		-1.1638	2.26242	-0.434623	0.307168	-0.419773	1.78192	-1.02809	0.761511	-1.10617	-0.780077	0.191563	1.1286	-0.138639	-0.960686	-0.303873	0.143189	1.33922	0.012611	-1.65458	1.12513	-1.62553	0.914909	-1.09049	2.06055	-1.35996	0.400638		1.15435	0.136863	0.282359	0.273881	0.25062	-0.616975	0.293149
Plate1_C4_PON3_Aviva	0.269069	0.456779	2.07082	0.972198	-0.949182	0.786637	-1.74404	-1.17687	-0.305281		-1.06821	-0.446614	0.00551867	1.00815	0.394431	-1.07773	0.875663	-0.0713439	0.837403	0.56727	2.71775	1.00341	-1.38283	0.0886004	-1.7483	-1.02384	-0.181192	-1.1013	-0.756103		0.602584	0.645	0.56437	-1.51407	0.67056	0.693368
Plate1_C5_CDH1_Abnova	-1.16815	-0.220422		0.645739	0.946235	0.970749		1.56125	0.398276	-0.452867	-1.31156	0.105149	-1.54666	0.803154		-1.08175	1.05029	-0.699423	1.28667	-1.50324	0.038661	0.170857	1.09539	0.282776	-0.474431	0.940366	0.320059	-0.366828		0.125607	0.383072	-0.69652	-0.356548	-1.11467	1.23219	0.778153
Plate1_C6_C4B_Aviva	-0.225874	-0.514533	1.91561	1.0595	-0.241867	1.43906	-1.28538	-1.71301	-1.03409	-0.60418	-0.595333	-0.125757	0.550214	1.09354	0.26747	-0.741985	1.0728	-0.316188	0.482583	-0.162276	2.03405	1.55241	-0.515398	1.371	-1.72065	-2.51518	0.22592	-0.511412	-0.675039	0.520375	0.899559	0.980531	0.493815	-0.430919	1.02262	-0.0986706
Plate1_C7_CLU_Abnova	-0.281116	-0.414125	-0.485187	0.0912275	2.02626	-0.0826633	0.374517	2.50234	0.499515	0.718644	-0.297689	-0.377384	-0.682655	-0.747961	-0.966277	-1.30795		-0.569496	-0.251426	-0.154499	-0.37945		1.88617	0.0602505	0.487822	2.46484	0.564989	0.730949	-0.325464	-0.16495	-0.806976	-0.936374	-0.44266	-1.10138	-0.667029	-0.595571
Plate1_C8_CHGA_Aviva	0.205041	0.418838	2.05032	0.747326	-0.124821	0.886224	-0.85931	-0.267206	0.787512	-1.21684	-1.8527	-0.155935	-0.272986	0.70148	0.272027	-1.97539	0.544458	0.111965	-0.0572343	0.647351	2.26556	0.880238	-0.437392	-0.0865354	-1.5017	-1.90639	0.739476	-1.42005	-1.79563	-0.568445	0.188864	0.352093	-0.0744408	-1.45216	0.694843	0.397642
Plate1_C9_CNN1_Abnova	-0.516691	-1.01213	-0.690766	0.171711	1.89319	0.601955	0.836032	2.21361	0.623076	-0.453292	-0.759895	-0.411254		-0.435782	-1.22359	-0.0442647		-0.791902	-0.388353	-0.487319	-0.369623	-0.081446	1.72276	0.648814	0.775008	2.45972	0.469083	-0.198302	-0.553576	-0.244863	-0.400879	-0.784558	-0.843789	0.0893561		-0.762887
Plate1_D1_Cy3 (not a gene)_Santa		1.37826			-0.229489	0.781618	0.297146					1.13351	0.0902473		-1.26524	-1.27368	-0.912367		1.40498			0.349549	0.406555					1.49711			-0.608371	0.0294361	-1.41859	-0.591141	-0.867026	-0.12155
Plate1_D10_PTX3_Aviva	0.729507	0.0407758	1.9595	1.09656	-0.220492	1.05928	-0.199103	-2.34318	0.629885	-1.00372	-1.06437	0.504524	-0.123873	0.254809	-0.0962313	-0.827731		-0.396136	0.525454	0.459012		0.862424	-0.171005	0.786776	-0.482277	-1.83894	1.31808	-1.0454	-0.686105	0.423698	0.219162	-0.102245	0.0786991	-1.24609	0.144503	-0.19458
Plate1_D11_IL24_Abnova		0.00830215	-0.193178		-0.127169		-0.869186	-0.641667	0.486681		-0.899018	-1.52753	0.211803	0.945276		0.40237	-0.28996	2.49327	-0.0363446	-0.0238352	0.0325094	0.423841	0.00624219	0.865755	-0.527344	-0.313735	-0.153982		-0.459278		0.228989	0.942665	1.29609	0.417788	-0.417103	2.74995
Plate1_D12_SFRP2_Aviva	-0.125129	-0.000887452	-0.597265	0.520939	-0.154387	0.278782	-0.648499	-2.31202	0.202987	-0.973066	-0.281533	-0.243195	-0.387999	2.21462	0.35875	1.87754	0.69049	-0.420136	-0.26129	-0.169503	-0.627556	0.402206	-0.309625			-2.21297	-0.10711	-0.81739	-0.0613444	-0.551914	-0.808531	2.12685	-0.0695112	0.712941	0.0221139	-0.197044
Plate1_D13_LILRA3_Abnova	-0.583554	0.746826		-2.24992	1.40139	0.864967			-0.245438	0.89435		0.167594	0.371771	-0.532095	-1.53621	-0.0530313	-0.0542925	0.807648	0.815235	0.509001	-0.774457	0.813575	2.5217		0.357839	2.33751		1.20688		-0.0449969	0.210895	-1.68046	-0.318323		-1.24813	0.21574
Plate1_D14_B2M_Aviva	0.505884	0.138255	1.34986	-0.662641	-1.72963	1.6764	-0.60127	-0.52707	1.3664	-1.53867	-0.807732	0.503109	1.25278	-0.0569899	-0.147022	-0.859556	0.588443	-0.45054	0.722912	0.16987	1.11657	0.401082	-0.117929	3.16345	-0.633414	-0.300011	1.18367	-1.75645	-0.397208	-0.20776	0.490789	0.284487	0.0921222	-1.42829	-0.166995	0.328245
Plate1_D15_B3GNT6_Abnova	-1.50735	-0.185251	-0.637015	1.78047		1.71219	0.12021	1.38871	0.57282	-0.283887	-0.686883	-1.32715	-0.339092	0.625916	-0.435758		0.142484	-0.940411	0.452238	-0.543502	-0.552786	1.92718	0.326866	0.811102	0.540578	0.755925	-0.221947	-0.345856	0.533331	-0.874591	1.19148	-1.00581	-0.650845	-1.9942	0.372816	0.894536
Plate1_D16_RAB1A_Aviva	0.670629	0.711782		-0.426044	-1.60605	-0.789024	-1.06362	1.77318	-0.116069	-0.845939	-1.04343	0.0372187	-1.00454	0.67012	-0.17502	0.987587	1.67482	0.544403	0.77844	0.633497	2.3694	0.249878	-0.97204	-0.343861	-1.25972	0.836186	-0.136457		-0.604317	0.151618	-0.144167	0.4265	-0.0315646	1.08308	1.19143	1.31942
Plate1_D17_ADAMTS13_Abnova	-0.594047	0.136651		-1.01305	-0.0962227	0.628457		2.19408		1.97543	-1.29796	0.453771	-0.251232	0.185607	-0.377502	-0.739757	-0.800408	-0.403825	-0.152411	0.505763	0.0169702	-0.0207266	-0.594664	0.252247	0.537803	2.59694	0.0616737	2.27505	0.0934679	0.891219	-0.200247	-0.125666		-0.958874	-0.897784	-0.361154
Plate1_D18_RAB5A_Aviva	0.490554	0.503568	1.0061	-0.752727	-1.04096	0.656402	-1.41935	1.13535	0.322426	-2.06458	-0.32547	-0.0431517	-1.04411	1.52287	-0.24736	-0.352039	0.245365	1.40713	0.165745	0.228591	0.78808	-0.781468	-0.966735	-0.512755	-1.62457	1.35402	0.102313	-1.21415	-1.27947	-0.185738	-0.0441317	1.0484	0.0104254	0.272212	0.160654	1.39506
Plate1_D19_MAPRE1_Abnova	-0.693791	-0.341241	-1.7641	0.0758907	-0.382639	0.00370345	-0.418129	2.76208	0.409116	0.167699	-0.438874	-0.335366	0.0798553	0.385242	0.0783755	-1.00455	-0.44486	1.86159	-0.346624	-0.344563	-0.423177	-0.763309	-1.04378	-0.584164	-0.108474	2.40205	0.45462		0.0388697	-0.269347	0.375705	0.491968	0.497603		-0.123647	1.92176
Plate1_D2_PEPD_Aviva	-0.328284	0.0767172	-0.779929		0.230373	-0.149069	-0.551623	3.52164	-0.877076	0.420815	-0.49993	-0.19864	-0.491832	-0.612193	0.0790677	-0.178284	-0.35474	0.692987	-0.0285031	0.237587	-0.756776	0.209619	0.161866	-0.564692	-0.552206	3.44146	-1.13523	0.66556	-0.322212	-0.0128434	0.385756	-0.90186	-0.0921093	-0.782768	-0.136354	0.649079
Plate1_D20_SKG1_Aviva	1.9268	0.514302	1.43862	1.33911	-0.183111	1.2148	-0.807009	-0.99391	0.517563	-1.39645		0.110168	-1.06138	-0.167655	-0.606245	-0.34201	-0.829603	-0.673988	1.20711	0.614055	1.33959			2.48015	-0.622681	-3.16097	-0.214851	-1.32412	0.0150646	2.15781	-0.214346	-2.21519	-0.0672082	-1.8469	-0.550674	-0.171441
Plate1_D21_CSNK1G1_Abnova	1.93116	-0.16564	-1.76938	1.30999	1.03438	0.816452	0.362023	-1.135	-0.357086	-1.20054	-0.112422	-0.91407		1.20973	-0.0908389	-0.107682	-0.329951	-0.481109	-0.238911	0.0604152	-1.25333	0.911885	1.16683	0.393659	0.336995	-1.46372	-0.24885	-1.60091	0.0660917	-0.444636	0.0152252	1.36212	-0.325925	-0.181065	-0.499928	-0.245867
Plate1_D22_PTK6_Aviva	0.674797	0.432295	-0.677073	0.701011	0.387351		0.0812432	-0.729913	0.539585	-2.30925	-1.37777	-0.892572	0.49756	0.624888	0.307034	-0.762462	0.561374	1.9419	0.240084	0.170862	-0.145764	1.43807	-0.290832	1.13316	-0.298193	-1.39806	1.1224	-1.71359	-1.91674	-1.48544	0.329133	0.705395	1.01087	-0.933468	0.728664	2.28129
Plate1_D23_PSENEN_Abnova	0.515485	0.795997	0.755183	1.35349	0.189861		-0.212173	-2.55815	-0.0244585	-0.487506	0.00395505		-0.342868	-0.18775	1.20218	-1.34404	0.998766	-0.657971	0.737051	0.6751	0.49666	1.05791	0.293138	-0.737578	-1.15777	-2.10187	0.171328	-0.657289	0.179553	0.244535	0.226497	-0.268423	0.921325	-2.02138	1.15496	-0.380084
Plate1_D24_RLN1_Aviva		0.1976	2.20653	0.978453	-0.604028	1.49435	-1.0321	-1.16256	0.191444	-1.55789	-0.549437	0.522426	-0.420483	0.286138		-0.848187	-0.0231732	0.320924	0.539362	0.949544	2.15311	0.711999	-0.799655	1.47525	-0.854472	-1.09819	0.258651	-0.836203	-0.680084	0.710718		0.287291	0.905504	-0.538931	0.517571
Plate1_D3_PTGES3_Abnova	0.898225	-0.0201029	2.94723	-0.0764881	-1.39828	0.213149	-1.45468	-0.909379	0.112192	-0.423451	-0.430276	0.854554	-0.0083629	0.484586	-0.50484	-0.545057	0.691262	-0.430281	0.58157	0.221239	3.26678	-0.151377	-0.944494	0.21247	-1.18193	-1.37888	0.735577	-0.811092	-0.626197	1.00921	0.180812	-0.0256453	-0.188237	-0.515926	0.444364	-0.120556
Plate1_D4_SELP_Aviva	0.53691	0.0973998	0.853578	-0.0894768	-0.19748		-0.399153	3.15466	-0.269996			-0.82337	0.0633762	-0.628644	-0.828331	-0.602878	-0.779929	-0.0866673	-0.564736	-0.0958891	0.795751	-0.103142	-0.296916	-0.411904	-0.1243	3.1459				-1.03492		-0.457062		-0.43196	-0.971856	-0.418181
Plate1_D5_SEPT9_Abnova	2.02824	0.698964	0.835139	0.636121	-1.28842	0.718433	-2.54509	0.217418	-0.0683873	-0.424989	-0.389459	-0.152198	-0.122191	0.813039	-0.0161985	-0.856673	0.598783	-0.682528	1.4449	1.04782	1.55542	0.50047	-0.70604	0.944006	-2.23953	-0.466742	0.519456	-0.780208	-1.10122	0.145984	0.513226		-0.305767	-0.525641	0.637489	0.145125
Plate1_D6_MMP13_Aviva	0.321755	0.0488183		0.579528	-0.108433	-2.32896			-1.59757	1.02642	-0.118277	0.733621	0.869626		0.434737			0.138734			0.748012	0.635863	-0.419909	-1.18813	-1.4912		-0.761764		-0.0523503	0.644452	0.445907	-0.121135			0.238124	-0.102014
Plate1_D7_STIP1_Abnova	1.05576	0.143904		0.356111	-0.174675				2.34817	-1.31791	-1.3522	0.38906	-0.588265	-0.647186	-0.0118662		0.487562	-0.688469	0.40538	-0.14423		-0.172862	-0.268048	2.196		-1.08636	1.9853	-3.03022	-1.82064	0.609943	-0.196018	-0.284513	-0.105979	-0.814693	0.364902	-0.427514
Plate1_D8_PRSS8_Aviva	2.21133	1.55246	-0.8013	-0.420799	0.136008	0.021283	-0.563923	-0.500737	-0.0807755	1.3243	-0.950455	1.53586	-0.728759	-0.439376	-0.807529	0.212573	-1.29941	-0.400753	0.693912	2.18998	-1.15379	-1.81765	-0.00730177	-0.666629	-1.29573	0.415956	-0.465012	-0.232353	-0.246466	1.83248	-0.22844	-0.346696	-0.706681	-1.20549	-1.73834	0.0280057
Plate1_D9_STIP1_Abnova	0.696404	0.497088	2.13774	-0.354915	-1.96094	0.464698	-0.488492	-1.37459	0.0452309	-1.13109	-0.592428	1.39395	-0.191492	0.650341	-0.317568	-0.504427	0.995515	0.0349626	2.73922	-0.020185	1.67047	1.03736	-1.3319	0.777205	-0.519876	-1.70115	0.269972	-1.98022	-0.727144	1.29472	-0.657418	0.512696	-0.302335	-0.0215218		0.0481764
Plate1_E1_EPHA4_Abnova	-0.400883	-0.506444			1.43144	0.982377	0.577053		-0.10333	-1.80789		-0.908474	-0.201824	-0.607777	1.89058	0.0366187	-0.381443		-0.840396	-0.146763	-0.171373	-0.0190235	0.899648		0.847179		0.247763	-1.35025		-1.12028	-0.463526	0.387973	1.82084		-0.287229	2.27055
Plate1_E10_PTCH1_Aviva	-0.288061	1.28886	2.33371	-0.228776	-0.630095	-2.19579	-0.751482	0.110969		0.339787	-0.453303	-0.504416	-0.60004	0.812246	0.272092	0.539066		-0.0447678	0.101331	1.45749	2.05205	-0.374509	-1.82951	-1.59299	-2.70957	-1.17996	-2.15219	0.569012	1.31855	0.190278	0.342461	1.10521	0.275466	1.11808	2.73727	-0.0374958
Plate1_E11_GALNT1_Abnova	-0.38623	-0.143028	-0.585192	-0.851051	-0.117121	0.624893		3.32567	-0.143512	1.18551	-0.138638	-0.33947	-0.278747	-0.405549	-0.269583	-0.461603	-1.09743	0.081086	-0.0330541	0.178046	-0.353612	-1.46568	-0.34516	0.121657	-1.15736		-0.860294	1.27413	-0.309726	0.0103772	0.250827	-0.0977774	-0.519322	-0.3438	-0.824514	0.283135
Plate1_E12_PSEN2_Aviva	-0.310711		1.97395	0.534195	-0.204234	1.73009	-0.15337	-2.09174	-0.555896	-1.01151	-0.313473	0.381747		0.517583	0.494841	-0.363999	0.345616	-0.973095	0.12735	0.387937	1.72284	0.343453	-0.383361	1.61619	-0.841952	-2.23775	-0.400546	-1.05725	0.123397	0.943162	0.425094	0.392461	0.540595	-0.332442	0.216532	-1.61872
Plate1_E13_GCK_Abnova		-1.62632		-0.494293		1.06772	1.03428			0.849978	0.0654403	-1.87965	0.293336	-0.0725931	0.911507	0.520208	-0.669612		-1.49852		-2.32222		3.44999					0.785867	-0.21714	-2.33556	0.424624	0.32756		-0.422292	-0.302911	0.165394
Plate1_E14_PODXL_Aviva	0.14361	0.259734		0.552156	-1.06476		-0.0589896	-2.65929		0.0951101	-0.694551	0.11863	1.26572	0.782499	1.21137	-0.295566	0.901576	-0.557258	0.293849	0.180099		0.653626	-1.16771	-0.0380908	-1.09213	-3.45269	-3.03054	0.073338	-0.420197	0.0248406	1.12614	1.52553	1.10303	0.0159226	1.26548	0.169762
Plate1_E15_GFRA1_Abnova	-0.144769	-0.578957	-0.602846	0.610884		0.390853	-0.501963		-0.88163		-0.971324	-0.131305	-0.383993	-0.88582	2.6362	0.426413	-0.535525	1.55378	0.0537732	-0.062106	-0.322386	0.0555084	1.61452	-0.504258	0.244832				-0.510341	0.191064	-0.296868	-1.04382	1.20985	-0.361245	-0.41607	1.27068
Plate1_E16_NRCAM_Aviva	-0.384258	0.605994	0.209563	1.74823	-0.474653	1.9162	-0.180077	-1.84236	-0.604761	-0.793262			-0.655599	0.899825	0.528299	-0.893869	0.570824	-0.650093	0.823645	0.249061		1.23055	-0.410236	1.55797	-0.932362	-1.17378	0.188023	-0.444746	0.59817	0.254367	0.269546	0.397276	0.233588		0.964789	0.628125
Plate1_E17_GLI1_Abnova	-0.754985	0.607281	-1.20905		0.426739	0.93065	0.153712	1.34822		2.01604		-0.248421	-1.06112	-0.803693	-0.532539	-0.21777	-1.39201	0.736945	-0.827874		-1.29233	-0.359072	0.384856		-0.0758401	1.76737	-0.14533	1.08687	-0.800765	-0.224051	-0.942733	-0.99199	-0.298509	-1.29388	-1.03506	0.806936
Plate1_E18_FAM3C_Aviva	-0.273802	0.0356564	2.5548	0.808486	-0.751757	1.01713	-1.24145	-2.06718	0.218138		-0.655797	0.379731	-0.211223	0.0322327	0.423564	-0.529268	-0.159397	0.420139	0.262031	0.28216	2.74882	0.481187		0.883431	-1.46878	-3.56441	0.0554738	-1.43327		0.69468	0.225313	0.0391091	0.163086	-1.07916	0.265147	1.26757
Plate1_E19_GLI3_Abnova	-0.297429	-0.0334945	-0.542956	-0.56245	0.778253	0.446336	-0.934235	3.19117	-0.529276	0.587133	-1.26508	-0.064983		-0.437681	-0.225357	-0.13641	-0.674958	0.701415	-0.385942	-0.31627	-0.844266	-0.664998		-0.218833	-0.825204	3.08914	-0.0266152	0.916013		-0.0496176	-0.431728	-0.332535	-0.098406	-0.146305	-0.729522	0.379504
Plate1_E2_RGS18_Aviva	0.704782	0.448235	2.07419	0.0942591	-1.37572	1.05663	-1.5593		0.317306	-1.74493	-0.871147	0.19008	-0.134471	0.0487668	0.0758544	-0.739522	0.841721	0.573269	0.497825	0.393768	1.95714	-0.325532	-0.375467	0.445555	-1.94398	-2.16817		-1.19942	-0.621051	0.717998	0.966989	-0.179333	0.220116	-0.429776	1.14413	1.51704
Plate1_E20_ITGB8_Aviva	0.802657	0.274561	0.665259	0.851763	0.152381	1.89455	-1.20088	-2.25861	0.295676	-1.02838	-0.808521	1.00592	0.0227779	-0.0281872	0.285973	-1.33131	-0.120701	0.525078	0.597813	0.810249	0.817525	1.02048	0.346624	1.17794	-0.825995	-2.57262	0.699425		-0.18715	1.2386	0.122913	-0.381945	0.333356	0.0973923	0.104232	0.838359
Plate1_E21_GRN_Abnova	-0.767166	-0.415555	-0.645196	0.145783	0.864634	0.765608		2.7161	0.16147	0.256079		-0.405731		-0.279289		-1.1077	-1.23538	-0.0536564	-0.280423	-0.655026		0.142124		0.723605	0.121802	2.62548	0.182288	0.0171918	-0.43155		-0.361875			-1.09148	-0.506571	0.46018
Plate1_E22_LSAMP_Aviva				1.31353	-0.211602	-0.0525028	-2.08801	-0.938556	-0.653837		-0.887065		0.567087	0.542469	1.52309	0.553089	-0.321328	0.653636	1.00682	0.67443	2.17689	0.424559	-0.0500079	-0.586797	-1.61155	-2.48475	-1.02957	0.320507				-1.78333	0.272653	0.154196	0.522318	0.414527
Plate1_E23_GSTP1_Abnova	-0.168723	-0.133099	-0.182719	1.06745	1.51906	0.0553365	-0.318792	2.84646	-0.31791	0.699944	0.244635	-0.405496	-0.479846	-0.570861	-0.932809	-1.29178	-0.930291	-0.700549	0.887051	0.0860369	-0.385858	0.910656	1.33191	-0.709207	-0.669441		-0.731594	0.489495	0.186453	0.05601	-0.315687	-1.02005	-0.224069	-0.614546	-0.167511	-1.17541
Plate1_E24_PTPN1_Aviva	-0.269459	-0.740849	0.0467407	-1.44247	-0.0926204			-1.02697	1.99462		-0.3236	-0.710699	0.420017	1.50568	0.353158	1.1519	-0.865439				-0.0448485	-1.22187	-0.852097	3.96362		-0.995598	1.59408		0.152197	-0.536032	-0.214364	1.84057	0.290009	1.42498	-0.00257745	-0.584393
Plate1_E3_FBLN2_Abnova	-0.200981	-1.22491	0.620468	1.18098	2.22766	0.624671	0.571427		-0.74086	-0.142945	-0.591642	-0.00287511	0.438193	-1.7313	-0.56225	0.561953	0.416696	-1.44428	0.931952	0.389544	-0.537172		1.88498	1.70242	-0.302939	-0.180917	-0.574084	-2.16449	-0.630767	0.0719578	0.249384		-0.143417	-0.899715	0.0465209	-2.30254
Plate1_E4_SP1_Aviva		0.591322	0.974072	0.205747	-1.39538	0.736431	-1.0048		1.26481	-2.15835	-1.42107	-0.0730298	0.536179	0.570047	0.725277	-0.44788	0.709212	0.187408	0.29841	0.0676391	1.05682	-0.0414745	-1.33219		-1.72631	-0.853283	1.00027	-1.16037	-1.17694	0.317144	0.236828	0.547652	0.581507	-0.470543	0.982516	0.496758
Plate1_E5_FGFR1_Abnova	0.040656	-1.03593	-0.601075	0.90699	0.128083	0.0704492	0.104066	2.72226	0.667666		0.60063		-0.893319	-0.264706	-0.253143		-1.37545	-0.817179	0.334408	-0.707365		0.195145		0.528975	-0.00123657	3.12457	-0.21446	0.476321	1.76571		-1.13712		-0.441098	-0.921132		-0.809247
Plate1_E6_CCNB1_Aviva	-0.0368962	0.0378115	2.15959	0.820734	-0.322921	1.02899	-0.811821	-2.56077	-0.673927	-0.522488	-0.736233	0.125016	0.108325	0.933108	0.335775	-0.617419	0.784968	-0.0518418	0.206845	0.0802752	1.63812	0.830684		0.779418	-0.729171	-2.23665	-0.427129	-0.383483		0.138419	0.579724	0.329601	0.529761	-0.834547	0.713907	0.609864
Plate1_E7_FOS_Abnova	0.211444	-0.280853		0.469175	-1.1577			-1.35473	-0.759991			-0.441617	0.164561		1.51151	-0.194441		1.83264	0.143209	0.092054	0.0386444	-0.09548		-1.36141	-1.57729	-0.98892	-1.57496		-0.922353	-0.344199	0.330006	-0.377554		0.372068	-0.573689	1.70214
Plate1_E8_CREBBP_Aviva	0.461146	0.228702	1.27943	0.790454	0.155655	0.657967	-0.834738	-2.7855	-0.22638	-0.730211	-0.359625	0.3601	0.59057	0.633944		-1.45245	0.837934	0.393011	0.481114	0.530597				-0.227993	-0.79762	-2.66545	0.254054	-0.367197	0.171517	0.620701	0.642862	0.304904	0.503459	-0.375997	0.76341	1.13633
Plate1_E9_FRZB_Abnova	-0.48973	-0.447198	0.246686	-0.658818	0.818543	-1.11816		2.76473	-0.549579	0.764004	-0.59731			0.941223	-0.811497	-0.182922	-0.81416	0.13419			0.183339	-0.706209				3.21855	-0.979591	0.710154	-0.581759		-0.575337	0.355676	-0.63406	-0.341592	-0.597555	0.100539
Plate1_F1_TEX13A_Abnova	2.45379		-1.08097	-0.168531		0.833587	0.11991		-2.01581	1.04024	-0.229088	0.228554	-0.227338	-0.294906	0.197272	-0.685425	-0.368851	0.197571	2.00661	1.91314	-0.0185735		1.63517	0.37784	1.73995		-1.1232	0.793632	0.169135	0.949224	0.846229	-0.396508	0.805382	0.107827	0.979138
Plate1_F10_EGR1_Aviva	-0.348802		2.96169	-0.160902	-1.07241	-0.0531595	-0.941812	-0.786119	-0.429695	0.0400446	-1.14057	0.231523	-0.329527	0.785874	0.640044	-0.229153	0.83297		0.0712353	0.114777		-0.26624	-0.955798	0.26341		-1.21811	-0.307129	-0.0677888	-0.822736	0.0755418	0.195424	0.493982	0.362903	0.0587263	0.638818	-0.0513903
Plate1_F11_SIK1_Abnova	-1.07848	-0.0924177	-1.68618	0.141059	0.146808		-0.149647	2.23572		1.50241	-0.278391		-0.311065	0.748208	-0.536667	-0.788558		0.147202	-0.76629	-0.405268	-2.3778	-0.152855	0.252465	-0.189954	-0.0792191	2.71562	-0.744749	1.13209	0.0216522	-0.703647	0.00809281	-0.246735	-0.661462	-0.179627		0.156433
Plate1_F12_MUC3B_Aviva	-0.303717	0.053516	1.01417	0.273875	-0.404743	1.17579		-3.08561	0.299915	-0.655039	-0.240389	0.0160701	0.271863		0.552786	0.165388	0.866123		0.132527	0.367099	1.29532	0.394596	-0.612126	1.2917		-1.9291	0.45285	-0.244351	-0.524229	0.0269837	0.54543	0.83333	0.446134	-0.187901	0.682095
Plate1_F13_UBR1_Abnova	-0.199565		-1.37003	1.69049			0.931116	1.3606	1.28332	-0.120603	-0.668195	-0.907014	-0.680946	0.191853	-1.23612	-1.06491	0.169099	0.620904	0.800866		-1.65968	2.04036	3.04445	0.865037	0.936678		1.57516	-0.395403	-0.113173	-0.0562217	0.684256	-1.27983			1.09176
Plate1_F14_CDK1_Aviva	0.676862	0.299096	2.16274	0.268397	-1.43412	0.307713	-1.39899	-1.33002		-0.510172	-1.18984	0.0061532	-0.0580901	0.169992	-0.0250248		1.0744	0.9809	0.664121	1.09166	2.54074	-0.141866	-1.43866	0.735383		-0.91993		-0.641842	-0.83342	0.334297	0.406455	-0.0369105	0.268773	-0.309188	0.827107	1.19929
Plate1_F15_STC2_Abnova		1.24091		0.748271	2.17788	0.352428	-0.0766336	0.702832	0.2952	-0.451416	-1.01956	-0.978076	-0.381955	-1.09553		-1.62068	-0.31264	0.418978	-1.02325	1.86169		0.909226	2.3946	-0.347056	0.33824	3.16188	0.0059391	-0.0269965	-1.06306		-0.473739	-1.52282	-0.619061	-1.81889	-0.360523	0.0491833
Plate1_F16_CAT_Aviva	-0.0939404	0.0760529	1.00618	0.545961	-0.123959	0.75201	-0.262693	-3.39775		-0.430091	-0.467391	0.192841	0.736345	0.725436	0.570625	-0.192988	0.702438	-0.339077	0.171064	-0.0226865	0.728688	0.869133	-0.399448	0.592748	-0.306086	-3.90263	0.261514		-0.522941	0.230377	0.668033	0.635156	0.465236	-0.483038	0.652289
Plate1_F17_ALDOA_Abnova	-0.317716	-0.278682		-0.823511	-0.692485	-1.22292	-0.297965	3.18783	-0.449478	0.673724	0.197724	-0.235642	-0.245901	0.560048	-0.446446		-0.312473	0.703892	-0.139503	-0.00420564	-1.32115	-1.52888		-0.692267	-1.00248	2.34917	-1.36302	0.0897165			-0.254592	0.292122	0.0984803	-0.618646
Plate1_F18_FKBP2_Aviva	1.62329	0.135288		0.952448	-0.942463	-0.333257	-0.831325	0.293726	-0.847517	-1.65291	-0.779016	2.15728	-0.529328	0.609661	0.0947173	0.405228	-0.355821		0.325668	1.51055	1.47443	-0.00581668	-1.27209	0.148292	-0.576845	-1.69985	-0.579979	-1.283	0.333013	1.78648	-0.361284	0.321072	0.0578866	-0.424577	-0.719868	0.524303
Plate1_F19_CLDN1_Abnova	-1.1105	1.03808	-0.862616	0.52458	0.546687	0.0633553	-1.73648		-1.27226	1.13111	-0.181666	0.105243	0.000803323	-0.610781	0.987881	0.370262	-0.982969	1.98927	0.455984	1.36843	-1.27178	-0.0521657	0.970212	-0.0489298	-0.796842		-0.850216	1.31545	0.273452	-0.230821	0.11826	-0.968083	1.04313	0.541166	-0.527216	1.53609
Plate1_F2_SNX7_Aviva	0.567307		-0.134138	0.689712	-1.60537	0.551212	-0.174561	-2.19129	1.30499	-1.17708		-0.566836	0.734303	-0.00747966	0.571684		0.434107	1.00344	0.790749	0.536116	0.765748	0.735214	-0.977471	0.810596	-1.08843	-0.584373	0.560984	-0.87731	0.473494	0.779213	0.973503	0.691343	0.529117	-0.773461	0.764453	1.83041
Plate1_F20_LGALS1_Aviva	0.222828	-0.27959	1.22981	0.498241	-0.994605	0.674542	-0.77497	-1.45148	0.618939	-1.71656	-0.798753	0.302085	-0.552986	2.09414	0.555388	0.015204	1.13729	-0.779522	0.350308	-0.0425525	1.00038	0.562404	-1.2426	0.773849	-1.03967	-2.92462	0.113292	-1.05572	0.0858665	0.27197	0.187744		0.475165	-0.293978	1.20636	-0.315196
Plate1_F21_GAS7_Abnova				0.0697847	1.79193	1.05558			0.99408	-1.34986	-0.716189	-1.33801		0.454494	-0.199411	-0.479633	-0.282764		-0.119953	-0.496114	-0.938834	0.867263	2.04058	1.10353	0.896953		0.918306								-0.170367	-0.448181
Plate1_F22_GAPDH_Aviva	-1.26105	1.5289	0.0353206	1.39348	-0.190944	-0.375732	-0.0657283	-1.26982	0.59507	-1.57712	-1.31445	-0.600204	-0.107615	0.815439	-0.215549	-0.02631	1.63958	0.996722	-1.80739	1.61445	-0.212376	0.817347	0.119079	1.64503		-3.1337	1.20311	-0.904849		-0.92933	0.220751	0.605853	-0.145951		0.121469	1.92553
Plate1_F23_NCK1_Abnova	-0.374949	-0.13738	-1.50968	-0.375552	1.33764	-0.274012	0.954138	2.67019	-0.0912677	0.25344		-0.355517	0.55638	-0.0351761	-1.53834	-0.65235	-0.461261	0.033688	-0.6829	-0.530184	-1.00444	-1.01682	1.11969	-0.707774	-0.209269	3.37994	-0.0538241	0.603777	-0.418347	-0.477955			-1.38062	-0.665846	-1.11899	-0.226736
Plate1_F24_AZGP1_Aviva	-0.720175	0.28478	1.17784	-1.42006					-0.997877	-0.680143		-0.805102	0.877125	1.65056		0.00367928		0.629368	0.47709	0.342864	1.74232	-0.676952	-2.88544		-1.0267			-0.886116		-1.61127			-0.11076
Plate1_F3_RGS18_Abnova	-0.677253	-0.422882	-0.602385	-0.796244		-1.38966		2.48602	-1.33702	0.754714	0.151482		0.00448403	1.31061	0.251824	0.30002	0.0169011	-0.0506078	-0.0452597	-0.277621	-0.274553	-1.49972		-1.01871	-0.796594	2.74919	-1.04001	0.347516	0.309152		0.0208817	1.66306	0.240502	0.746675	0.114645	0.639512
Plate1_F4_RAC1_Aviva	0.510631	-0.208508	1.61046	0.960928	-0.199484	1.48148	-0.560174	-2.79712	-0.671321	-0.724013	-0.22951	0.294624	0.309258	0.493968	0.0810628	-0.552948	0.200664		0.177613	-0.24751	1.67184	1.21972	-0.285224	1.39423	-0.753571	-3.19759	0.018586		-0.113511	0.428875	0.0172215	0.520227		-0.830501	0.0994518	-0.496865
Plate1_F5_ARAP3_Abnova	1.90644	-0.448439		-1.38832	-0.507261	0.733702	0.114547	1.77596	-0.630387		0.918182	0.770996	-0.291278	-0.56018	-1.09246		-0.640581	-0.660916	0.607715	-0.368049	-0.635097	-1.54551		1.81777	0.724246	2.96158		4.33042	0.875287	-0.544829		-0.290677	0.058361	-0.472371	-0.865876	-0.484635
Plate1_F6_CNPY3_Aviva	-0.377288	-0.735772	-0.155953				-0.437427		1.15835					0.949749	-1.92295		0.729793	0.7915	0.560487							-0.544656	0.391292		-1.47338		-0.249274	-0.824279			-0.621205	2.23017
Plate1_F7_INHBE_Abnova	0.519036	-0.265439	-1.30632	2.0805	0.439438	0.993696	1.12947	-1.65393	0.729205	0.346121		0.0585499	0.0615149	0.446137	-0.375944	-0.989323	-1.16783	-1.04488		0.901143	-1.11874	0.763769	0.756596	-0.767349	2.01493	-0.728226	0.597077	0.830862	-0.0357827		0.0505058	0.0488935	-0.160566	-0.834314	-0.681531	-0.814262
Plate1_F8_WNT8B_Aviva	1.09192	0.295988	0.264298	0.942837	-0.640991	0.558243	0.374542		0.314273	-1.8036	-2.12744	-0.204079	-0.0285984		1.20625	-1.18135	1.05538	-0.117676	0.853719	0.609285	0.27711	0.911647	-0.689485	0.421988	-0.245362	-2.67427	0.486153	-0.817948		-0.0405033	0.742469		1.19159	0.372127	1.25324	0.321686
Plate1_F9_PLXDC2_Abnova	-0.97829		-0.170504	0.000100434	-0.241223	-0.0169983			0.618642	2.8291	0.987092	-0.129596		-0.251112	0.072735	-0.769361	-1.06212	-0.888459	0.426861	0.0522623	0.0555061	-0.288494	-0.607093	0.0595473	-1.32822	2.63592	-0.0819021	2.26901		0.859766	0.482878	-1.15543	0.804601	0.619044		-0.734568
Plate1_G1_HLF_Abnova	0.848811	-0.965908	-1.58295	0.486609	-1.58934	-0.55698	-0.489603	1.495	-0.655251	0.587625	2.17891	-0.659211	0.677041	0.333674	0.644959	-0.115893	-0.577436	-0.0600602	0.668216	-0.583923	-1.3906	0.0442146	-1.26658	-0.149994	-0.532577	0.447852	-1.42082	0.31758	2.32771	-0.447534	0.460916		0.877537	-0.330588	0.228888	-0.0907353
Plate1_G10_MUC12 (MUC11)_Aviva	0.729119	-0.565258	0.390854	-0.400782		0.431822				-1.47122	0.198379	-0.089259	-2.04961	1.28942	-0.260741	1.84479	0.201321	-0.248849	-0.678772	0.211351	1.13283	-1.14625	1.24729					-0.672954	-0.466388	-0.311595	-0.708355	0.691809	0.529681	0.200058	0.915526	0.16495
Plate1_G11_JUP_Abnova	1.82407	-0.439446	-1.24423	-0.0678423	1.66541	0.589283	0.543951	0.758751	0.156636	-0.887866	-0.563604		-0.91941	0.998252	-0.729246	-0.131268		-1.55344	1.22958	-0.207761		-0.137108	1.08574	0.16866	-0.694882	0.266109	0.188199	-1.00993	-0.491699	-0.558866	-0.248608	0.573268	-0.34516	-0.523015	-1.03793	-1.573
Plate1_G12_RXRA_Aviva	0.172333	0.345396	1.44327	1.03495	0.15301	0.76369	0.0344178	-2.41045		-1.45995		-0.0972366	0.109495	0.341472	0.293394	-1.27328	0.549483		0.363487	0.768032	1.71386	0.859878	0.554935	0.343125	0.140409	-2.62658		-1.29466	-1.74872	0.242841	0.0601914	0.313083	0.27163	-1.27267	0.236088
Plate1_G13_KRT10_Abnova	0.841341				-1.00608	-0.0109569	-0.976204								1.1519				0.451221		-0.0848844		-1.81478	1.35958								1.28581		-0.452508		-0.259783
Plate1_G14_MBL2_Aviva	-0.0599265	-0.413176			-1.06262		-1.65586					-0.446766	1.34367	1.09458	0.474742			0.725345		-0.106398		1.1905	-0.925045		-1.64017				-0.844197	0.170411	0.933201	0.38149	0.61045		0.519463	0.912183
Plate1_G15_LDHB_Abnova	-1.86144	-1.00189	-0.883758		0.842873	0.792553	0.803108	2.61417	0.604988	-0.178678	-0.228337	-0.863967	-0.194106	0.527217	-0.239401	-0.0647324	-0.594732	-0.0738669	-1.10597	-0.983876	-1.0976	0.0257487	0.95634	0.96048	0.265136	2.8465	0.302777	-0.332661	0.124526	-1.06524	-0.149093	0.547783	-0.455376	-0.683401		-0.25338
Plate1_G16_GM2A_Aviva		0.164519	1.15144	0.287772	-0.285418	0.622321	-0.580756	-3.15849		-0.738334	-0.0994866	0.201051	0.498975	0.955349	0.518364	-0.252589	0.824959	-0.109678	0.477478	0.0365664	0.998193	0.467549	-0.284781	0.433801	-0.885682	-2.53526	-0.377645	-0.580082	-0.0769537	0.3108	0.733746	0.855233	0.510718	-0.370326	0.590376	0.37992
Plate1_G17_LEPR_Abnova	0.245544	-0.118599	-1.64813	0.560219	1.76298	1.49266	0.876903	1.14603	0.0539814	-1.01612	-0.643956	-0.425783	-0.805432	1.19796	-0.47863	-0.0477281	-1.40387	-0.748026	-0.225855	-0.298996	-1.26195	0.208891	0.976697	1.37338	1.1416	1.39373	-0.0462289			-0.496355	-0.374052	0.77352	-0.656185	-0.920991	-1.1011	-0.432731
Plate1_G18_DLGAP5_Aviva	0.967719	0.278353	-0.0440644	1.58569	0.0102746	2.31323	-0.394338	-1.1185	0.0974793	-0.631714	-1.72727	-0.0904733	0.573465	0.863819	-0.622253	-1.1807	-0.256453	-0.624269	1.29288	0.0904353	0.146427	1.19754		1.93373	-1.60115	-2.31138		-0.635268	-0.929547	0.695579	0.572972	0.218867	0.447122	-1.01079	0.684444	-0.403865
Plate1_G19_LRP5_Abnova	-1.2649	0.414342			2.16235	0.847305	0.051084		0.960839	0.75954	-0.211217	-0.10835		-0.537363	-0.684277	-1.07522	-1.52281	0.208672		0.327221		-0.210357		2.45474	0.313904	4.66725	0.480074	0.675143	-0.0502504	-0.154698	-0.462596	-0.331921	-0.516212	-1.09655	-0.82193	0.00180038
Plate1_G2_PTPRA_Aviva	1.19008	0.580087	1.65742	0.333843	-1.1471	0.606743	-1.68908	-0.085674	-0.683022	-1.60829	-0.837593	0.176443	0.37853	1.34508	0.284875	-0.921527	0.419197		1.13543	0.561336	2.19034	0.115257	-0.730948	0.456297		-0.333513		-1.67895	-0.534883	0.376258	1.04967	0.482553	0.0514221	-0.455269	0.475449	0.631837
Plate1_G20_CHST2_Aviva	0.344497	0.268715	2.21073	1.50801	-0.359579	0.809623	-1.032	-1.29232	-0.826715	-1.05754		-0.0751095		0.956451	-0.025586	-1.10668	0.0918555	-0.414345	0.687533	0.635053	1.42018	0.321677	-0.236503	-0.628297	-1.01751	-3.88893	-0.9387	-0.871673	-0.618257	-0.0420577	0.562508	0.692674	0.343651	-1.64993	0.151404	-0.107971
Plate1_G21_MAP3K1_Abnova	-0.214252	-0.303521			0.899367	-0.507914	-0.620305	2.78133	-0.617954	1.32824	-0.391297	-0.674186	-0.630248	-0.671591	-0.213867	-0.163808			-0.631182	-0.492903		-0.550022	0.730044	-0.885164	-0.34209		-0.551275	1.29344	-0.167842	-0.80474		-0.729954	0.0393265	-0.29688	-0.427557	1.16171
Plate1_G22_EFNB1_Aviva	0.0714135	0.121278	2.0778	0.754931	-0.376203	1.03307	-0.852819	-2.30577	-0.334543	-0.828524	-1.2044	0.429753	0.478899	0.23602	0.43382	-0.968121	0.959913	0.273482	0.146794	0.541159	1.8126	0.649632	-0.238411	0.138225		-1.99457	0.0420117		-0.854599	0.442628	0.470216	0.481572	0.406154	-0.988036	0.611768
Plate1_G23_MGAT3_Abnova	-0.590138	-0.348223	-0.589345	-0.126813	0.356065	-0.683026	-0.759388	2.57466	-0.862425	1.36989	-0.13978	0.210846	-0.127071	-0.0906674	1.28803	-1.4383	-1.00469	0.96038	0.471559	0.532201	-0.765178	-0.260586	0.206595	-0.64127	-1.89427	2.59316	-1.16177	1.42046		-0.319987	0.179054	-0.368598	2.1331	-0.756556	-1.24896	0.82206
Plate1_G24_DLL1_Aviva	0.656405	0.0365886	-0.0824343	1.11681	-0.252581	1.1311	-0.238121	-0.738436	0.331118	-1.95339	-1.27677	0.311354	1.0315	1.31424		-1.38739			-0.231397	-0.166019	0.452837	1.22032	-0.211127	1.25336	-1.36897	-1.80528			-0.303424	-0.0314683	0.795865	1.71608	1.08548		1.0218
Plate1_G3_HES1_Abnova	0.441298	0.272818	-1.3543	-0.733403	0.844075	0.558698	-0.391951		-0.509688	2.00241	-0.409852	-1.2526	-0.353019	1.79663	-1.16511	0.476015	-0.88979	0.667767	-0.923988	0.922538	-0.224331	-0.771451	0.651388	1.08143	1.58918		-0.853221	1.84902	0.0140172	-0.740301	-0.915367	1.35622	-0.434967			0.835673
Plate1_G4_ST3GAL1_Aviva	1.30133	0.198131	1.81481	0.70031	-1.27341	0.401216	-1.43507	-0.502981	-0.202217	-1.2527	-1.81514	0.29008	0.243423	0.912711	0.232134	-0.611153	1.03828	-0.0397558	1.41363	0.550245	2.49735	0.599739	-1.34908	0.22298	-1.718	-0.672755	0.530105	-1.10149	-1.16477	0.724806	0.243535	-0.198268	0.599904	0.572389	0.867332	0.538611
Plate1_G5_IL1RAP_Abnova	0.0890469	-1.08841	-1.72991	1.06323	-0.0520098	1.88628	0.464407	1.4241	-0.202857	-0.974794	-0.93513	0.490639	-0.565001	0.382852	0.372958	0.815696	-1.57632	0.135221	0.527433	-1.04925	-1.53619	0.823079	-0.291227	2.08515	0.319784	0.677635		-1.41404	-0.280317	0.286902	-0.406279	-0.217143	0.640634	-0.757374	-0.418863
Plate1_G6_TGFB2_Aviva	-0.223104	-0.523126	2.02912	0.585227	-0.545365	1.07035	-1.23548	-2.00817	-0.959856	-0.346506	-1.0241	0.00559048	0.524406	1.22115	0.72118	-0.21288	0.889774	0.0318004	0.249916	-0.477636	1.88921	0.797276	-0.590055	1.00423	-2.15849	-2.58278	-0.51227	-0.283201	-1.08055	0.618059	0.570357	1.2637	0.945443	-0.173392	1.04962	0.108662
Plate1_G7_ILK_Abnova		-0.0757098	-0.330759	0.457672	1.27125	0.605221	0.415132	2.7338	0.717114	0.19292	-0.364969	-0.307963	-0.61627	-0.931621	-1.14303	-0.747988	-1.38259	-0.492212	0.0315761	0.292032	-0.620469	0.285031		0.656181	0.745444	2.44591	0.545932	0.0607149	-0.190371	-0.00744979	-0.635558	-1.12856		-0.77394		-0.785738
Plate1_G8_PTCH2_Aviva	0.888349	0.11442	2.12572	1.60253	-0.245007		-0.993589	-1.71634	-0.193708	-0.825228			-0.0327798	0.0859936	0.168374	-1.00636	0.4318	-0.404165	1.17044	0.608611	2.43849	1.23587	-0.572472	0.364405	-1.31972	-3.6872	-0.520707	-1.38996	-0.383731		0.0654305	0.589874	0.719187	-1.27983	0.799466	0.0149406
Plate1_G9_INPPL1_Abnova	0.297788	-0.981624	-1.28763	0.773249		0.793469								-0.0484123	-0.346223	-0.168908	-1.00627	1.97456	0.989661	0.75337		0.390471	1.52363	-0.0205708							1.51693	-0.291863	0.38288	-0.14595	-0.164649	1.42323
Plate1_H1_ETS1_Abnova	-0.575321	0.0647016	-0.660572	-1.12038	0.681966	-0.699274	-1.36485		-0.0800426	2.12833		-0.0680746	-0.333961	-0.128542	0.0358849	0.00208899		2.11805	0.244371	0.128428	-0.487895	-0.826286	0.500727	-0.282162		2.80224	-0.53842		0.196436	0.258513	0.658039	-0.422529	0.0428263	-0.577513		2.25702
Plate1_H10_CD28_Aviva	0.174599	0.322099	2.4044	0.294846	-0.641539	0.517219	-0.835019	-2.39437	0.434641	-0.747648	-0.851993	0.0594295	0.267855	0.71314	0.43801	-1.09428	0.490947	0.447667	0.602531	0.425736	2.22732	0.35893	-0.990706	0.647007	-0.913298	-4.08238	1.58558		-0.462601	0.599741	0.492556	0.543697	1.19352	-1.8611	0.634321
Plate1_H11_E2F4 _Abnova	-0.796684	0.181816	-0.995276	-0.193291	2.12015	-0.39464	0.533309	2.38445	-0.629551	1.06504		-0.0433054	-0.432578	-0.590293	-0.12145	-0.993305	-0.634391	-0.459991	1.06275	-0.115255	-0.800793	-0.135324	1.90373	0.0823163	-0.148894	3.22931	-0.938254	0.597926	-0.134018	-0.0598368	-0.205137	-0.467461	-0.375305	-0.379507		-0.44075
Plate1_H12_SELE_Aviva	-0.00521222	-0.352054	0.277389	0.670136	0.183472	0.751373	0.0397948	-2.81144	1.92834	-1.04143		-0.32791	-0.147137	0.374828	-0.219094	-0.157886	0.836832		-0.0827999	-0.0946979	0.445543	0.416249	-0.315515		2.0703	-2.52251	1.13287	-0.909848	-0.310718	-0.318753	-0.123182	0.113645	0.187526		0.436374	-0.478607
Plate1_H13_FLT1_Abnova		-0.753947	-0.34443		-1.71759	2.14678				0.420146	0.248895		0.123118	0.533649	-0.337226			-0.319389	-1.27545	-0.310096	-0.128951		-0.581641		-0.786792	0.501393	-1.31125	0.596008	0.13578	-0.672246	-0.31376	0.270179	-0.979454	-0.193524	0.194633	-0.367213
Plate1_H14_VCP_Aviva	0.266636	0.114612	1.18342	0.319182	-0.701021	0.686995	-1.01702	-2.77081		-0.395641	-0.76201	0.0390282	0.67939	1.10814	0.257046	-0.385025	1.44602	-0.0689522	0.584199	0.253108		0.119396	-0.487344	0.22055	-1.09047	-3.40033		-0.633913	-0.451908	0.175852	0.803623	0.652895	0.440215	-0.368399	1.26852	0.348982
Plate1_H15_GALK1_Abnova	-0.137966	-0.497371	-0.413715	0.391983	-0.286392	-0.0369532	-0.720796	-0.185546	-0.620577	3.61236		-0.561777	0.385207	0.189695	0.198464	-0.100013	-0.762783	-0.453821	-0.289979	-0.381546	-0.17014	-0.282077	-1.08419	-0.663765	-0.603446	0.96198	-0.945569	3.40539	0.675395	-0.236916	-0.228376	0.458995	-0.119099	-0.444324	-0.605154	-0.726818
Plate1_H16_NME1 (NME1;NME2)_Aviva	0.235771	0.0692029	0.00426602	1.44025	-0.881278	1.91178	-1.32638	-0.476388	0.0330251	-1.28089	-1.53012	0.146773	-0.0756441	1.47864		-0.254583	0.980192	-0.474599	1.31711	0.366186	0.50549	0.901781		1.86311	-0.863855	-1.16241	-0.10311	-1.29091	-0.867402	0.645825	0.943373	1.36284	0.51434	-0.826124	0.972625	1.01036
Plate1_H17_PLD1_Abnova	-1.00271	-0.650159	-0.810184	-0.273182	0.839854	0.43824	-0.35983	3.32327	-0.014852	0.0704265		0.00796597	-0.120931	-0.369738	-0.462115		-0.631994	0.0159339	-0.824321		-1.15997	-0.710507	0.811801		-0.437546	3.35978		0.746455	-0.398275	-0.11435	-0.577149	-0.366275	-0.647937	-0.972587	-0.666173	-0.0550849
Plate1_H18_SIRPA_Aviva	0.903696	0.401711	-0.813318	1.61899	-0.448013	1.36369	-0.100294	-1.0044	0.880944	-2.03261	-0.76538	-0.75873	-0.639857	0.869808	0.0014204		-0.541535	1.06388	-0.250705		-0.151167	1.11722	-0.197169	0.742877	-0.86553	-1.62268	0.643691	-1.56332		-0.985419	-0.819636	0.159161	-0.00962257	-1.24055	-0.487699	2.04831
Plate1_H19_IKBKG_Aviva	-0.571265	-0.0469244	2.03809	1.03905	-0.572724	1.1775	-0.501827	-2.30306	-0.21816	-1.0033	-0.597144	0.221074	0.557306	0.718977	-0.0259759	-0.909242	1.02579	-0.0281581	0.0883338	-0.0985497	1.96803	0.800462	-0.429515	0.507429	-0.958636	-2.19273	0.302318	-1.14974	-0.538985	-0.212484	0.992027	0.727381	0.319572	-1.12516	0.756004	0.189612
Plate1_H2_BMP6_Aviva	0.479577	0.0111535	1.05891	0.932322	-0.951281	1.55474	-0.403314	-1.74342	1.29743	-1.41496	-1.42867	-1.03772	0.879855	0.435502	-0.109873	-0.373285	0.460825	0.352209	0.280432	0.21814	1.25803	0.655799	-0.127145	1.08601	-0.411476	-1.70521	0.530536	-1.96159	-0.736496	-0.620273	0.601411	0.0847623	0.237674		0.716386	0.841941
Plate1_H20_ASCL1_Aviva	0.482759	0.324144	1.7456	1.50061	-0.35679	0.801047	-0.508723	-1.78795	0.568565	-2.00197	-0.61764	0.0291617	0.149807	0.486372	0.298777	-1.4242	0.162583	0.147851	0.502952	0.513868	3.70384	1.20895	-0.231828	0.512386	-0.708381		1.32176	-1.7788	-0.321421	0.416888	0.170258	0.278153	0.318973		0.0819997
Plate1_H21_CALR_Aviva	0.090428	-1.35329	-1.59809	0.18577	1.20125	1.21032	1.45263	-0.729342	2.30169	-0.619986	-0.160345	-0.24617	-0.9486	-0.474079	0.0168072	-0.033758	0.0573214	-0.352557	-1.3839	-0.687862	-0.794891	-0.518679	1.28045	1.2537	1.95873	-0.858924	1.9384	-0.465607	-0.200728	-0.458486	-0.883765	0.203602	-0.390896	0.172675	-0.410487	-0.929221
Plate1_H22_YWHAB_Aviva	0.295456	0.185203	1.30642	0.165696	-0.560389	-0.60401	-0.858076	0.170192	0.283069	-1.14449	-0.89292	0.0226585	-1.53135	0.0351098	-0.377421	0.336677	2.979	0.189171	0.228068	-0.104862	1.15006	0.168814	-0.551205	-0.372316	-1.21672	-1.32129	0.205253	-1.02781	-1.35523	0.22473	-1.74656	0.0667171	-0.196581	0.135211	2.96443	0.303926
Plate1_H23_AREG_Aviva	0.120821	-0.154356	2.3506	0.613165	-0.0195321	1.11338	-1.2177	-1.11432	0.30399	-1.70237	-0.828601	-0.455897	-0.329845	0.608532		-0.774317	0.860393	0.626052	0.311714	-0.179515	1.99344	0.848182	0.161091	0.473089	-1.95459	-1.41965	0.420023		-0.943564	-0.189138	-0.196281	0.780534	0.281618	-1.96259	0.361299
Plate1_H24_RIPK2_Aviva	-0.30441	1.39842	0.736034	0.7445	-1.05884		-0.681252	1.05375	0.0586757	-2.14812	-0.597236	1.273	-0.906713	0.849802	0.260315	0.829356	-0.499453	-1.00782	0.535466	2.16888	2.58139	0.246425	-0.860401	0.410537	-2.11106	-0.824515	1.95974	-1.36936	-0.263199	1.28	0.859611	-0.338911	0.583135	-0.442646	0.894966	0.966217
Plate1_H3_GCNT1_Abnova	-0.0865197	0.159363	-0.741665	-0.0225048	0.0341156	0.074846	-1.35605		-1.28119	1.00602		-0.802139	0.958074	2.68447	-0.28335		-0.243865	-0.0996057	0.432499	0.427956	-0.719275	-0.350628	0.095462	-0.809845	-1.50612	3.97085				0.25388		1.98533				0.616929
Plate1_H4_GNAI3_Aviva	1.0408	1.16235	0.925507	-0.772939	-1.72788	-1.9462	-0.459008	-0.257446		-0.338671	-0.892194	-0.0125856	0.393171	1.09148	-0.152248	-0.31086	0.865298	1.39142	1.00885	-0.139539	0.742165	0.09545	-1.20984	0.517637	-0.495216	-0.776007			-0.512184	0.074209		1.02032	0.726498	0.313693	0.788465	1.96077
Plate1_H5_PRG4_Abnova	0.028724	-0.452513	-2.53597	0.298843	-0.508798	0.325514	-0.386279	1.11596	-1.3434	0.297071	-0.0198511	-1.10849	0.322802	1.96077	0.550507	0.240033	0.19241	1.02267	-0.150198	-0.347325	-2.74829	0.0770018	-1.0586	-0.866998	-0.551205	1.11647	-1.34828	0.0701273	0.199045	-0.620179	0.433296	1.89916	0.543068	0.10844	-0.389837	1.26163
Plate1_H6_CASP1_Aviva	1.71537	-0.225223	0.424128	0.183125	-1.33292	0.971157	-0.366912	-0.244467	1.96085	-1.4545	-0.583046	0.326804	-0.625993	-0.840369	-0.943501	0.351413	-0.689004	1.37309	0.581472	0.655474	0.168609	-0.371189	-0.901168	1.58502	-0.0755173	-0.978393	1.81779	-2.6578	-1.41996	-0.0468157		-0.721131	0.179766	-1.444	-0.159145	1.62789
Plate1_H7_APOD_Abnova	0.527309	-0.165449	-0.352618		2.18898	1.0215	1.07315	-1.40381	0.656639	-0.591597	0.313283	0.828719	-1.07271	-0.177743		-0.888262	-1.26135	-0.696033	0.540679		-0.764525	2.63326	1.59253	0.966824	0.91466	-0.902597	0.981508	-0.19704	0.394905	0.944157	-0.525056	-0.341083	-1.75122	0.0670349	-0.819146	-0.949185
Plate1_H8_AXL_Aviva	0.267617	0.170485	0.539737	0.372105	0.149215	0.438515	0.272491	-3.8007	0.0805309	-0.15141	-0.20254	0.252288	0.0110755	0.533324	0.759121	0.440696	0.452129	-0.584678	0.342778	0.272367	0.561278	0.334977	0.547742	0.199636	0.216535	-2.58668	0.000830046	-0.810094	0.0594725	0.208489	0.533907	0.633883	0.634849	0.163648	0.423721	-0.101219
Plate1_H9_PIN1_Abnova	0.0185964	-0.931016	0.539611		0.635726	-0.451717	-2.44601	0.431909	-0.026283	0.112513	-0.465648			0.613245	1.07341	0.368863	-1.15623	1.68303	-0.436735		0.522984				-2.7784	0.466253	-0.531732		0.467931	-0.437729		0.540307		-0.831263		1.56412
Plate1_I1_NAP1L1_Abnova	-1.19755	-0.99047	-1.0695	1.19185	1.11354	0.608854	0.591044		-0.375462	1.71299	-0.572114		0.0122955	-0.646385	-1.09442		-0.5874	1.30273	-0.0183865	-0.219474	-0.930025	0.220227	1.31792	-0.00965273	0.644045		-0.974266	0.837109	0.167851	-0.156625	1.17428	-0.840261	0.646594	-0.855037	0.0826772	1.26539
Plate1_I10_ST6GALNAC1_Aviva	0.732947	0.49305	1.89223	0.711837	-0.636346	1.19813	-1.5975	-1.19967	-0.470488		-1.41225	0.586804	-0.211445	0.263559	0.183625	-1.42356	0.152162	0.73691	0.637799	0.89912	1.74672	0.505337	-0.733996	0.465206	-1.86958	-1.32382	-0.140159	-1.45642	-1.63305	0.805784	0.0620562	0.0782051	0.306016	-1.15485	0.316229	1.03993
Plate1_I11_NUCB1_Abnova		0.298296	1.0905	0.455959	-0.230416	-0.832461	-1.56845	0.239694	0.278404	-1.34556	-1.4888	1.22244		0.193783	1.79997	-0.711792	0.885854	-0.287401	0.413274	0.47337	1.69512	1.65536	-0.874434		-3.00619	-0.774809	-1.14608		1.49579	1.02307	0.912356		1.61257	1.10566	0.79524	1.18931
Plate1_I12_YWHAZ_Aviva	0.168162	0.679776		0.563809	-0.422748	0.911889	-0.275315	-1.96096	0.280965	-1.04477	-1.81194	0.0747169	0.0954558	1.23662	1.2979	-0.779096	0.985534			0.474667	1.85799	0.749649	-0.180201	0.609059	-0.329306	-1.25039	0.173962		-1.50982	0.149318	-0.0705952	1.01572	1.00871	-0.817633	0.829504
Plate1_I13_NEUROG3_Abnova		-0.622574	-1.35611	-0.137885	0.546292	-0.264029	-0.665988		-1.59526	0.913549	-0.487622		0.369113	-0.315463	1.92375	-0.22475	0.0921743	1.8248			-1.42521	-0.761117	0.48243	-0.0262249	-0.338355		-1.21516	0.873122	-0.425149	-0.100952	0.884388	0.0279179	1.54733	-0.378986	0.755557	1.86966
Plate1_I14_PGK1_Aviva	1.00011	1.10166	1.51195	-1.55134	-1.64432	0.890546	-0.584622		1.27597	-1.28201	-0.404487	0.0174774	-0.151827	-0.0149844	-0.450618	-0.91322	0.739997	0.45972	0.587846	0.657573	3.26519	-1.22948	-1.60643	0.872053	-0.742836	0.438909	0.6575	-1.13386	-1.18392	0.461121	-0.156775	0.0449562	-0.0579706	-0.920461	0.833269
Plate1_I15_CALML5_Abnova	0.130874	-0.387541	-1.02717		-0.268237	-0.74998	-1.60827	1.43474	-1.34604	1.26621	-0.270812	-0.157304	-0.101782		1.23751	0.809864	-0.541375	1.57931	-0.170813	-0.141427	-1.03892		-0.110377	-1.56001	-1.94167	1.43032	-1.5525		0.0773367	-0.0281958	0.00838236	-0.338241	0.849177	-0.249979	-0.389426	1.40905
Plate1_I16_TPI1_Aviva	0.599285	0.283982	1.74824	0.210759	-0.644221	0.739395	-0.575238	-0.70399	2.25764	-1.49707	-1.58279	-0.891998	-0.83397	0.468878	0.0153358	0.00636079	0.335301	0.0641091	-0.16214	0.534112	1.7969	-0.085876	-0.322819	0.918033	-1.81756	-0.361762	2.52453	-1.18515	-0.823994	-0.779067	0.118534	-0.794302	0.393677	-0.575366	0.680159
Plate1_I17_PF4_Abnova	0.0260243	0.760581	0.139246	1.31242		0.433724	2.64238			-0.825049	-0.239681	0.151673	-0.182398	-0.728229	-0.856197	-0.632083	-1.15374	-0.848674		0.328044		1.97667	1.73823	0.583449	1.9263				0.265389	0.12338	0.00639397	-0.278934	-0.451874	-0.342943	-1.05209
Plate1_I18_AK1_Aviva	0.313218	0.448812	1.89377	0.482506	-0.303687	0.639312	-0.763529	-2.9472	0.213985	-0.630415	-0.56226	0.632931	-0.519756	0.484351	0.0420987	-0.750789	0.63877	0.687888	0.559575	0.321633	2.06871	0.427317	-0.48009	-0.0536694	-0.672713		0.305631	-0.768074		0.636602	0.64886	-0.0750535	0.157587	-1.02304	0.539002	0.91683
Plate1_I19_PGAM1_Abnova	-0.467706	2.24035	-0.923139	0.886298	0.4557	0.405288	0.398884	1.79667	-0.0952289	0.0756935		-0.918953	-1.17182	-0.924825	-0.956168	-0.254784		-0.546259	-0.857608	2.23055	-0.752824	1.1566	0.553184	0.359541	0.509093	2.22559	-0.313887	0.320577		-0.835391	-0.609284	-1.17907	-1.03535		-1.37307	-0.652771
Plate1_I2_WNT6_Aviva	-0.580631	-0.235773	2.0952	0.915255	-0.0592045	1.79046	-0.254746	-0.591359		-1.41534	-1.41109	-0.311619	0.305231	0.550449	-0.245172	-0.808464	1.00063	-0.74383	-0.0129694	-0.0351797		0.931944	-0.373925	1.44769			-0.364825	-1.43676	-1.32231	-0.058682	0.490762	0.877853	0.227416	-1.28094	0.923195	-0.282596
Plate1_I20_P4HB_Aviva	0.198325	0.698881	-0.326972	-0.331717	0.335756	0.0604247	0.861071	-3.28971	1.47698	-1.04807	-0.156468	-0.325624	-0.320358	0.613458	0.234313	0.332191	0.365292	0.622227	0.140431	1.03375		-0.108171	0.548633	1.60946	0.570563	-3.02885	1.24491	-1.13935	0.249961	-0.17898	0.0484211	0.474362	0.0144489	1.31333	0.42228	0.668245
Plate1_I21_PGK1_Abnova	0.255993	-0.473234	-0.412732	0.603653	-0.927082	-0.410498	-1.84137	1.56303	-1.50265		-0.491798	0.409135	0.274532		0.919058	1.65649	-0.486387	0.863865	1.06282	-0.758398	0.546301	1.10086	-0.482481	-1.95528	-1.52937	0.00270589	-2.34108	0.561915	0.627993	0.729202	0.872325	-0.390792	0.82361	0.610223	-0.0135151	0.929299
Plate1_I22_CNN1_Aviva	-0.662691	-0.464866	1.72969	0.466422	-0.157606	1.87961	-0.561926	-1.01477	0.421776	-1.11891	-1.32868	-0.000401942	0.37646	0.258299	-0.378401	-1.53115	0.758358	1.32878	-0.398699	-0.239211	1.41985		-0.235318	0.955607		-1.42045	0.578479	-0.82283	-1.23512	-0.268678	-0.1672	0.118975	-0.0413581	-1.60675	0.155804
Plate1_I23_ABCB1_Abnova	-0.397764	-0.545538	-0.421589	1.07969	1.01005	0.405238	0.358652	1.63084	0.370055	-1.73303	-2.29669	-1.16732	0.0968012	0.245966	0.561047	-0.449268	0.427737	0.825132	-0.302729	-0.0214154	-0.0448605	0.689609	0.972814	-0.572937	0.27897	1.75954	-0.188049		-1.50946	-1.23454		0.467116	0.672254	-0.52905	-0.445114	1.28603
Plate1_I24_EEF1A1_Aviva	-2.0596	0.45818	0.58381	0.724511	-0.53138	0.0894176	-1.07822	-0.234024	-1.41588	-0.5602	0.817486		1.0937	1.01549	1.37745	0.57506		-0.855796	0.440349		1.14125	0.607068	0.0697423	-0.233141	-1.79162	-1.06116	-1.24715		0.23644	0.698252	1.23054	0.216187	0.908904	0.344117	1.31396	-1.0616
Plate1_I3_NPY_Abnova	1.04003		-0.20107	-1.58558	-0.179355	-0.674299	-1.79408			0.270972	-0.277701		0.220233	-0.766047	0.691643	1.83867	0.637795	0.778799	-0.0266886	0.115788			-0.509591	-0.481643		1.63626	-2.12131	0.616529	0.022284	1.1712	1.38114	-1.09435	0.325263	0.349739
Plate1_I4_LYVE1_Aviva	-0.56777	0.252675	1.57263	1.07153	-0.194728	1.5745	-0.428648	-0.962831	-0.251582	-2.17145	-1.1514	0.133374	0.147418	0.88207	0.22143	-0.916459	1.18284	-0.39359	0.642657	0.0952815	1.44926	0.703272	-0.499265	1.30337	-0.635316	-0.547392	0.141854	-1.76836	-0.846881	0.202974	0.46604			-1.35184	1.15981	-0.160575
Plate1_I5_NOTCH3_Abnova	-0.530094	-0.782464	-0.300288	0.42556	0.87221	-0.0482854	-0.689539	1.53869	-0.958119	2.00859	-0.00409315	0.110489	-0.426679	-1.14393	-0.39469	-0.179857	-1.40097	1.90348	0.3914	-0.930212	-1.04393	0.0819147	0.952429	-0.144628	-0.579125	1.58265	-1.44229		0.4415	0.577239	-0.189587	-1.47685		-0.607016	-0.559789	1.63427
Plate1_I6_NRG1_Aviva	-0.356185	-0.590084	0.547333	0.437865	-0.0595074	1.74914	0.094826	0.735836	0.390844	-2.39597	-1.60049	-0.751034		0.352828	-0.0218107	0.1796	-0.198013	1.48482	-0.226798		0.785821	0.241855	-0.425371	1.83895	-0.924907	-0.905247	0.326797	-1.87754	-2.15072	-0.894576	-0.944961	0.38164	0.0238809	-0.0232143	0.199314
Plate1_I7_NOV_Abnova	0.00355659	-0.791685	-1.08414	0.482031	1.30999	-0.43708	-0.791568	2.53277	-0.800161	1.51647	-0.764222	-0.2185	0.395039	-0.608299	0.168883	-0.31908	-1.19488	0.600872	-0.25754	-0.307056	-0.95337	0.234577		-0.678314	-0.328509	2.72192	-0.678543		-0.340578	-0.28252	0.145814	-1.00156	0.785146	0.041629	-0.863216	0.655099
Plate1_I8_PODXL_Aviva	0.232741	0.14234	1.63148	0.966699	-0.152905	0.755136	-0.0525415	-2.13119	-1.50421	-0.641904	-0.457597	0.172477	0.608294	1.09702	0.236826	-1.78106	0.650893	0.227503	0.690499	0.252052	1.11465	0.919842	0.568137	-0.404762	-0.474649	-2.2051			-0.363228	0.500078	0.508261	0.976615	0.600957	-0.529065	0.887076	0.493116
Plate1_I9_NTS_Abnova	-0.0564754		-1.43117	2.19209	0.341674	1.36744	1.38075	-1.17178	0.166837	0.0560363	-0.293319	-0.106364	-0.995172	0.584969	-0.533458	-0.708734	-0.793317		0.726572	0.235044	-1.86191	1.76409	0.321309	-0.0282926	1.65224	-0.491515	-0.030705	-0.204579	-0.304473	1.38566		0.0930252	0.0239141	-1.26154	-0.504977	-1.28307
Plate1_J1_TYK2_Aviva	0.127762	-0.267633	-0.411015	0.191076		1.17333	-0.530625	2.9556		-1.14794	-1.3007	-0.469168	4.13215e-06	-0.0582923	-0.350069	-0.319467	0.82491	-0.417782	-0.0622225	-0.177197	0.0714177	1.23038	-0.203468	0.475384	-0.0191486			-1.19615	-0.994945	-0.196153	0.246783	-0.275114	-0.529376		1.31808
Plate1_J10_INSR_Aviva	-0.596342	0.832403	1.88604	0.751233	-1.14028	1.75654	-1.15838	-0.895325	-0.529073	-1.09559	-0.34277	0.501306	-1.09689	0.805879	1.0757	-0.425075	-0.486524	0.157157	0.615603	1.18708	2.22676	0.36145	-1.22629	1.8837	-3.01542		-0.910323	-1.25184	0.267098	0.342064	0.41349	0.403886	1.89355	-0.704911	0.183145
Plate1_J11_PDK2_Aviva	0.588628	-0.165831	-0.526753	0.886865	0.54311	0.559459		-2.46994	0.27385	-1.44154	-1.01772	-0.56128	0.116357	0.374924		0.795375	0.535954	1.50854		-0.062778	-0.879795	1.01459	0.467252	0.471335		-1.96352			-1.24804	-0.687589		-0.0332445		0.635473	0.027724
Plate1_J12_JUN_Aviva	1.22806	-0.320568	0.761476	1.75847	-0.729956	0.905758	-0.843282	-2.18507	1.47338	0.409856	-1.31372	-0.18822	-0.502148	-0.24666	0.328573	0.0916411	-0.0383338	-0.589249	0.29316	0.291693	0.812644	1.10868	-0.0912847	0.355045	-0.609573	-2.24147	1.26561	0.449935	-1.11165	-0.105234	-0.324131	-0.0599175	0.269961	0.192958	-0.153684
Plate1_J13_NR4A1_Aviva	0.89714	0.38431	1.59081	-1.21469	-1.39241	0.709048	-1.28278		0.472965	-1.6201	-1.15558	-0.0939839	0.239807	0.811393	0.643796	-0.582437	0.904988	0.687733	0.447495	0.183414	1.99966		-0.440263		-0.928342		0.09764	-0.865506	-0.128433	-0.0283496	0.309721	0.017535	0.98238	-0.733203	0.909437	0.768776
Plate1_J14_E2F1_Aviva			-1.46477								-0.750798	-0.286907	-0.45599	1.65422	-0.18202		0.491704	0.99456		4.08185								0.454612	-4.18003			3.39463	-0.246334		1.8592	1.56376
Plate1_J15_HOXC11_Aviva	0.0627321	0.0153745	1.54172	0.0569493	-0.439971	1.07106	-0.392493	-2.92476	-0.109622	-0.413916	-1.19525	0.280877	0.380206	1.129	0.571382	-0.439768	0.9562	-0.149719	0.135695	0.0431061	1.08164	0.668146	-0.391591	0.582368	-0.800527	-2.11965	-0.167418	-0.412312	-1.00829	0.0650444	0.486887	0.776016	0.514945	-0.768508		0.426046
Plate1_J16_ESR1_Aviva	0.119127	-0.0589208	1.10019	0.745708	-0.188924	1.11403	-0.152996	-3.30735	-0.316686	-0.807838	-0.558496	0.422162	0.468999	0.901256	0.28977	-0.191459	0.706902	-0.285474	0.210236	0.0705358	1.25657	1.03937	-0.406333	0.814407	-0.2623	-3.44615	0.0646703	-1.08911	-0.54055	0.207884	0.505666	0.741383	0.443584	-0.288823	0.692474	0.162545
Plate1_J17_IKBKB_Aviva	-0.187661	0.298112	-0.930107	-0.0433631	-0.434941	2.04646	0.027528		1.58702	-2.04954	0.760882	-0.122265	-0.511807	-0.598277	0.432119	0.721305	-0.995469		-0.863988	-0.270189		-0.0855601		3.40364	-0.280848	-1.35113	0.609569	-1.94303	-0.688384	-0.593114	-0.0152062	0.214118	0.305157	-0.182977	-0.0890522	1.45142
Plate1_J18_ID2_Aviva	0.460656	-0.491585	1.21053		-0.163669	1.33359	0.393967	-2.80029		-0.928087	-0.164479	0.213466	0.130785	0.503287	0.406915	-0.72456	0.619479		0.747632	-0.588265	1.2365	0.949214	-0.138582	0.949233	0.195195	-2.95937	0.254488	-0.738682		0.713096	0.430538	0.151678	0.433238	-0.159257		-0.543167
Plate1_J19_NFKB2_Aviva	0.466098	-0.0278698	2.04738	-0.0133052	-0.771527	0.0989421	-0.123806	-1.53901		-2.18463	-0.942403	0.436379	0.280288	0.781275	0.76145	-0.324909	1.16752	-0.111868	0.26845	-0.347496	2.26794	0.264058	-0.858353	0.630871	-0.852423	-2.4488	0.208832	-2.35523	-0.534523	0.635543	0.539573	1.05634	0.611196	-0.174852	1.6783	-0.336994
Plate1_J2_CDC25C_Aviva	0.34529	0.571403	0.837016			1.33919	-1.39518			-0.860691	-1.84591	-0.553244	-0.774859	0.828726	-0.0886337		1.00988	0.587003	1.00202	0.666082	1.35816	-0.277762	-0.197144	0.698697	-1.49993	-0.560063	-0.423938		-0.370291	-0.201898	0.711394	-0.01313	0.127674	-1.85324	0.84612
Plate1_J20_TBP_Aviva	0.0632892	-0.048489	0.934882	0.734471	0.282495	1.71901	-1.21249	-1.72973	0.659238	-1.09134	-1.14875	0.197546		0.191618	1.64401	-1.15665	0.0826422	-0.12175		0.586533	1.59932	0.521508	0.166309	0.957201		-2.93522	0.271248	-1.50086	-0.567052		-0.346791	-0.774214	1.71866
Plate1_J21_NOTCH3_Aviva	0.288844	-0.355242	1.17328	0.752178	0.878372	-0.118285	-0.608184	-0.65753	0.376078	-1.75775	-1.19499	-1.47408	-1.1732	1.87663	0.80361	0.651624	0.665932	-0.127292	-1.03724	0.700621	1.88671	0.757045	0.478851	-0.241196	-0.33492			-1.07217	-1.20623	-1.50741	-0.0936748	0.365996	0.623248	1.38952		0.105221
Plate1_J22_FZD2 _Aviva	-0.54197	-0.238909		1.89205	0.347138	1.26303	-0.446719	-1.16107	0.629572	-0.906896	-0.602092	-0.246417	-0.788117	1.02315	0.00154331	-1.87047	1.38981	0.256367	0.508411	0.141895	2.07506	1.24218	0.0225437	1.06892	-1.89185	-0.971856	0.352783	-0.307427	-0.548122	0.239476	-0.047581	0.620559	0.146677	-1.50683	0.944742
Plate1_J23_WNT1_Aviva	-0.748583	0.132008	0.687209	0.748928	0.36993	2.00688	0.396097	1.67687		-1.86865	-1.04783	-0.335967	-0.0618743	0.0717295	-0.45287	-0.49196	0.328482	-1.41039	-1.2301	0.447484	0.450819	0.389478	0.334206	1.7709	-0.244044	0.721516	0.679454	-1.1709	-0.601415	0.0344236	0.0276299		-0.431662	-0.834642	0.560792	-1.50065
Plate1_J24_SIGLEC6 _Aviva	-0.32122	-0.625179	1.84083	0.775543	0.0168678	1.71436	-0.388119	-0.845395	-0.952144	-0.843563	-1.45115	-0.351032	0.0474187	1.02489	0.313012	-1.1421	1.187		-0.0267052	0.0309407	1.49655	0.756066	-0.277086	0.895952	-0.425952	-1.40282	-0.647059	-0.390353	-1.17052	-0.186961	0.443487	0.48982		-1.57796	0.74673
Plate1_J3_FAS_Aviva	0.155823	0.907126	-0.519137			-0.693379	-0.182163			-1.96444	-1.34443	-0.509627	0.570733	1.53351	0.945601	-0.299494	0.0666705	1.33321	0.181406	0.786798	-0.143446	-1.56641	-1.00068	-0.90517	-1.07763	1.30735	-0.5285	-1.03534	-1.57295	-0.704599	0.15516	1.70315	0.978803	1.22315	0.195814	1.49287
Plate1_J4_CCND3_Aviva	0.362094	-0.901435	0.892283	0.937138	0.394486	0.22838	-0.743175	-3.40071	-0.504814	0.466138	0.420924	0.501651	0.640622	0.19681	0.509816	0.396165	0.126992	-0.523364	-0.124553	-0.629787	1.00325	0.763039	0.203653	0.211894	-0.991619	-2.87216	0.0347805	0.0963895	0.0216325	0.578206	0.236186	0.33562	0.585497	0.343035	0.111655	-0.219907
Plate1_J5_CXCR4_Aviva	-0.227141	0.455555	0.901942	0.689878	-0.867433	0.537405	0.088611	-3.39147	0.134588	-1.01544	0.055586	0.00773565	0.572823	0.814278	0.443174	0.246756	0.749034	-0.195878	0.746558	0.334601	1.14414	0.108643	-0.997187	0.120859	-0.254602	-3.79432	-0.49057	-1.16188	0.411527	0.267126	0.763326	0.73354	0.640062	0.062415	0.660786	0.397829
Plate1_J6_CDC25A_Aviva	-0.0664817	-0.274137	1.47135	-0.209049	0.189551	-0.253909	-0.525039	-0.77565	1.82164	-1.22732	-1.50752	0.509846	-0.919797	0.28472	-0.906627	0.571497	1.81693		-0.359606	-0.199117	2.23515	-0.396739	-0.493821	0.184283	-1.146	-0.757823	0.876869	-1.5482	-0.6858	-0.441965	-0.62457	0.410047	-0.60537	0.145518	1.86396	0.261531
Plate1_J7_IRF9_Aviva	0.775992	-0.0833441	0.525994	0.453348	-1.2911	-0.154687	-0.489827	-2.37623			-1.01616	-0.299933		1.45962	0.535898	0.197403	1.19625	0.56677	0.2712	-0.370264	1.20208	0.0343353	-1.38215	0.208098	-0.488917	-2.38537	1.13642		-0.182722	-1.05114	-0.293565	1.12966	0.227738		1.46483	0.618698
Plate1_J8_CCNE2_Aviva	0.214199	-0.0246772	1.19071	0.906164	-0.489524	1.59973	-0.80231	-1.46171	0.0517363	-1.37598	-1.00841	0.100684			0.557208	-1.05644	1.6677	-0.0690874	0.333331	0.118506	0.930609	0.685711	-0.582682		-1.06681	-2.37113	0.0616042	-0.918678	-0.745262	-0.0751356	0.873016		0.603344	0.0163058	1.21128	0.320171
Plate1_J9_TFAM_Aviva	0.495532	-0.313522	1.68804	1.16716	0.737877		0.1311	-2.39772	1.04613	-1.40962	-0.299769	0.498493	-0.205947	-0.070953	-0.152046	0.454025	-0.184149	-1.18463	0.119013	0.237253	2.69891	0.298978	0.47035		0.593911	-2.91657	1.02955	-1.73296	-0.647582	0.244225	-0.168851	0.169217	0.231873	-0.411789	0.190066	-1.30816
Plate1_K1_PKM2_Abnova	-0.114353	-0.537689	-1.27309	1.61728	0.585615	1.62594	0.891163	0.65961	0.322182	-0.617594	-0.669348	0.194077	-0.490831	0.524138		-0.627873	-2.08921		0.543371	0.935918		1.98191	0.851023	1.35534	1.25419	-0.0297394	-0.0113403	-0.612647	-0.768891	0.614046	-0.479534	0.0863248	-0.98959	-1.69846	-1.16502	-0.555903
Plate1_K10_ALDOC_Aviva	0.543527	0.161685	0.338873	0.18085	-0.363872	0.301657	-0.190945	-1.46291	1.18138	-2.63931	-1.569	0.364898	-0.448793	0.652488	0.550815	1.18667	0.380987	0.831	0.405121	0.593422	0.184947		-0.0843302	1.30177	0.907337	-2.2621	0.899101	-1.57979	-1.6235	-0.123499	-0.0489316	1.54628	0.0468861	-0.035971	0.52481	0.803428
Plate1_K11_PSMB6_Abnova	-0.555493	-0.739089	0.035965	1.25737	2.89347	-0.876851		1.35604	-0.396447	0.367363	-0.284728	0.344868	-0.5551	-0.406188	-0.486734	-0.840706	-0.392791	-0.720952	-0.140483	0.228349	0.0062498	0.422445	2.61842	-1.0089	-0.659495	1.70903	-0.716646	0.45135	0.000506948	0.249584	-0.486672	-0.609251	0.597114	-0.579121	-0.165445	-0.870491
Plate1_K12_ALDOC_Aviva	0.0242165	0.193136	1.71831	0.692781	-0.00562732	0.869342	-0.569232	-2.37446	-1.22022	-0.794508	-0.838823	0.10457	0.361605	1.02522	0.756543	-0.752823	0.809964		0.339099	0.420209	1.59004	0.548463	0.29806	0.635585	-0.652143	-2.7131		-0.742239	-1.02994	0.195343	0.526708	0.937866	0.686963	-0.952366	0.576033	0.575658
Plate1_K13_PTK6_Abnova	0.337117	-0.337721	-0.390248	-0.480102	-0.0525389	1.84408	1.85321		-0.265933	1.94764	0.0984355	0.028192	-0.438539	-0.0396991	-1.21542	-0.675023	-1.33119	-0.882259	0.39975	-0.0125593	-1.01002	0.854526	0.345228			5.20042	0.179115	1.25444	-0.205923		-0.242407	-0.776433	0.0521791	-0.952163	-0.777563	-0.988355
Plate1_K14_PRDX2_Aviva	0.816092	0.436308	-0.264579	0.269333	-1.5931	1.41355	-1.5711	0.0302784	0.272739	-1.6199	-1.57124	-0.512153	0.523512	0.920115	0.401018	0.146153	0.475753	1.42722	0.742712	0.576665	0.0852082	-0.226922	-1.32323	1.12577	-2.04979	-0.927901		-1.61828	-1.00997	0.360455	1.15127	0.377402	0.227364		0.488405	2.63955
Plate1_K15_RALGDS_Abnova
Plate1_K16_CAP1_Aviva	1.14149	-0.472087	1.18199	0.893823	-0.773411	1.87012	-1.70573	-0.472286	-0.290813			0.310693	-0.671361	0.290433	0.0419616	-1.78247	0.390719	0.0469194		0.0322786	0.9979	0.115678	-1.61839	1.32993	-1.74998	-1.06394	-1.00013	-1.18356	0.152852	0.286783	0.680471	-0.163768	0.478762	-0.31743	0.368818	1.25383
Plate1_K17_RARB_Abnova	-0.282913		0.0166281	-0.967335	1.23313	1.88033	-0.397025	1.86773	0.767825	-0.521451	-0.596137	-0.713243	-0.566388	1.16466	-1.34102	-0.099012	-0.609801	-0.835983	-0.788274	0.00923773		-1.23018	-0.352435	0.574231	-0.585226	1.37442		-0.69697		-0.712927			-1.16075	-0.396825	-0.369762
Plate1_K18_DSTN_Aviva	-0.0751901	-0.446023	2.04688	0.680965	-0.823645	1.19554	-1.39263	-2.10735	-0.215876	-0.640411	0.0949591	0.184175	0.204047	0.926186	0.447897	-1.07238	0.949933	0.0429156	0.305016	-0.325313	1.99261	0.768738	-0.927531	0.845113	-2.02141	-2.5345	0.120883	-0.900455	-0.455614	0.679169	0.234534	0.682567	0.465847	-0.586113	0.596279
Plate1_K19_RBL1_Abnova		0.136912	0.0690616	-0.947729	0.12772			2.17914	-0.829052	0.441438	-0.517961	1.67795	0.338966		-0.192016	-1.16851	0.0364095	-1.35234		1.03473	-0.754786			-2.19583	-0.922042	1.40745		0.613311	-0.791903	0.307849	0.330241	-0.583532	-0.177301	-0.417447		-1.46384
Plate1_K2_IGFBP7_Aviva		-0.676448				1.30007							-0.878104	0.449883	0.44455	0.863881	-1.70168	0.197842	-1.33549	-0.996467		0.458809	-0.66355		-0.441278	0.071812	-0.767135		-0.375665		-0.493305	0.505668	1.29993			-0.212724
Plate1_K20_HSPA8_Aviva	0.0614866	0.206101	0.927842	0.571735	-0.783466	1.47326	-0.32116	-1.28568	-0.203421	-0.87898		-0.566783	-0.10082	0.814695	0.386131	-2.44142	1.1597	0.980775	0.0764785	0.45119	0.913885	0.803198	-0.712817	0.734525	-0.367164	-6.45488	-0.332332	-1.48919	-0.152929	-0.506253	0.583806	1.52154	0.325597	-0.98065	0.685235	0.973475
Plate1_K21_RGS10_Abnova			-2.08828	0.699603	0.975726	0.773975	0.690259	1.56127	-0.0392813	-1.20203	-0.169582			-0.156756	-0.150759	0.172775	-1.41749	0.350575		0.062538	-1.46404	1.22921	1.02324	-0.422448		1.69594	-0.652636	-1.53457	-0.239362	0.472366	0.236696	0.256882	0.674344	-0.782727	-0.534917	0.980803
Plate1_K22_HSPA8_Aviva	0.116942	0.199062	1.64531	0.779644	-0.671748	1.12601	-1.03538	-2.58484	0.0115967	-0.689768	-0.872012	0.0381746	0.232202	0.27519	0.63482	-0.8253	0.36542	1.25468	0.543288	0.694059	1.67095	0.281832	-0.576371	0.165968	-1.19182	-2.32162	0.574047	-0.870664	-0.719018	0.375931	0.176692	0.236864	0.575297	-1.74541	0.485663	1.08541
Plate1_K23_SIM2_Abnova	-1.5093	-0.464499	0.00881902	0.346594	0.861884	-0.162331	-0.898124	2.77124	-0.266872	0.343187	-0.895675	-0.156964	-0.585991	-1.05726	0.912067	-0.280994	-0.26	1.29422	-0.482999		0.491622	-0.0554503	0.237291		-1.30862	2.69998		0.322548	-0.0445801	0.632285	-0.264544		0.986275	-0.885304	-0.216388	1.32715
Plate1_K24_PRDX1_Aviva	-0.0552988	0.345996	1.96504	0.629645	-0.979738	1.36884	-0.729761	-1.32431	-0.102576	-1.14882	-1.15637	0.120976	0.220733	0.776871	0.461307	-1.39526	1.00273		-0.12982	0.360729	1.93253	0.504386	-0.825139	0.677119	-0.854028	-2.40202		-0.301842		0.161208	0.470089	0.874883	0.306399	-1.05493	0.825345
Plate1_K3_PLA2G4A_Abnova	-0.551648	-0.32585		-0.893962	2.49906	-1.24651			0.265601	1.3999	0.297529	-1.19294	-0.562624	0.755019	-0.481086	-0.330655	-0.0935801	0.461745	0.471699	0.506509		-1.25911	2.2678	-0.117562	-0.549132	3.13238	-0.218222	1.08211		-0.793888	-0.144225	0.742223		0.307707		-0.528695
Plate1_K4_ENO3_Aviva	1.4543	0.111339	2.15033	1.33662	-0.638302	1.23314	-1.21718	-0.651822	-0.309788	-1.57292	-0.164883	-0.498198	-1.03195	0.626432	-0.46284	-0.278076	0.0786576	-0.164852	1.06166	0.758318	2.26295	0.394862	-1.28436	0.940086	-1.05682	-0.864235	-0.493807	-0.988174		0.613841	0.592376	0.325361	0.121629	0.175785	-0.0251922	-0.40035
Plate1_K5_PLEK_Abnova	-0.00746524	-1.15384	-0.921955	0.231125	-0.0750085	1.60441	1.07748	-2.29934	1.2426	-1.12018	0.168496	0.197556	-0.501594	1.38258	0.569745	-0.0257359	-0.581151	0.212267	-0.129315	-1.09591	-1.12463		-0.617224	1.72886	0.407169	-1.81664	1.24526	-1.91929	0.179739	0.29984		0.3164	0.420101	-0.373642	-0.112243	0.30333
Plate1_K6_PRDX6_Aviva	0.745148	-0.0506546	0.589477	1.46191	0.0607672	2.62146	-0.123228	-1.24014	-0.364025	-0.981473	-1.67567	0.0898436	0.174014	0.49682	-0.316289	-0.974385	0.0246785	-0.538263	1.00888	0.233804	1.03637	0.648453	0.0999229	2.57765		-2.48623	-0.102106	-1.41378		1.11527	0.37375	0.0331474	0.275107	-1.5536	0.529544	-0.44762
Plate1_K7_PRKCA_Abnova	-0.915086	-0.232313	-0.234723		0.772452	0.374346	-0.360452	2.44755	1.68233	-1.28948	-0.561453	-1.17676	0.335891	0.291878	-0.799369	-0.585466	-0.504007	0.754665	-0.169865	-0.187654	-0.178112	-0.00784121	0.751018	0.354941	-0.30076	2.24094	1.8323	-0.540571	-0.950701	-1.5921	0.265354	0.0361747	-0.516508	-0.374602	-0.348512
Plate1_K8_PFN1_Aviva	0.215089	0.343839	1.98699	0.336494	-0.843656	1.10146	-0.57505	-1.47104	-1.23473	-0.56955		0.0167312	0.227617	1.49378	0.481867	-1.56638	0.545379	-0.48883	0.303206	0.445287	1.29326	-0.131737	-0.450275	-0.366196	-0.671347	-3.68699	-0.994641	-0.57157	-0.677873	0.356631	0.653961	1.71212	0.711085	-1.39325	0.567631	-0.475606
Plate1_K9_PRKCSH_Abnova	-0.632491	-1.50759	-1.35153	0.553785	0.408718		-1.19001	1.77849	-0.486793	0.19715	0.180161		0.478292	1.51638	-0.170824	-0.76902		0.995273		-0.764209	-1.78881	0.18333	-0.0197798	0.386902	-1.42756	2.09892	-0.684043	0.710009	0.238533	-0.56928	0.0394358			-0.159457	-0.737993
Plate1_L1_ATOH1_Aviva	-0.00030726	-0.57161	0.510704	-1.87883	-1.24821	0.961495		-1.03552	1.44914	-0.61572		1.01641	0.626208	0.102889		1.43449	-0.566479	-0.18465	0.1228	-0.647171	0.505954		-1.68114	1.12009	-0.697212	-3.15415		-0.727331	-0.582584	0.605239		0.34694	-0.0940875		-0.880948	0.562355
Plate1_L10_ACAT1_Aviva	0.419278	0.219913		0.648014	-0.381712		-0.122351	-2.7488	1.24945	-1.56553		0.4679	-0.0188275	0.377226	-0.0345192	-0.094683	0.789334	0.795317	0.36702	0.308408	2.60692	0.601726	-0.204158	1.46763	-0.470742	-2.92139	1.39156	-1.45464	-1.35723	0.382728	-0.0343097	0.330661	0.445587	-1.42744	0.666951
Plate1_L11_ASGR2_Aviva	-0.0208441	-1.15089	1.81479	0.941116	0.243958	-1.04877	0.555615	-2.3698	1.00573	-1.19755	0.466908	0.799024	0.036219	-0.282661	0.0455581	0.120808	0.731378	-0.690581	-0.14331	-1.15854	1.27803	3.33112	0.686068	0.860959	-0.637695	-3.13986	2.38101	-0.525466	0.334804	0.521713	0.115515	0.167653	0.155145	0.112878	0.617339	-0.350652
Plate1_L12_AMBP_Aviva	0.587322			1.29905	-0.443611		-0.3924	-2.51596		-0.528973	-0.0669632	1.13241	0.146327	0.64819		-0.299713	0.434321		0.925014	0.569666	1.72259	0.958504	-0.342036	1.45557	-0.155532	-2.19464		-0.114129	0.262613	1.12027	0.0159074	0.261592	0.488088	-0.889295	0.488984
Plate1_L13_RGS12_Aviva	-0.598973	0.128951	1.86252		-1.06265	1.31256	0.0954085	-0.880356		-1.67927	-0.64882	0.635658	0.657744	0.823963	0.381523	-1.25192	0.223664			0.28395	2.56397		-1.52719	0.5925	-1.40952	-4.31907		-1.33383	-1.02075	0.503228		0.210088	-0.0719498		0.380658	0.799173
Plate1_L14_CORO1A_Aviva	0.661588	0.236915	0.635898	1.58903	-0.870266	0.819545	-1.03128	-2.80189	0.084402	-0.891287	0.35304	-0.0311944	1.00229	1.02793	-0.368284	-0.177667	0.0380099	-0.276783	0.666596	0.536013	1.43209	0.944698	-0.612307	0.688331	-1.3186	-2.11536		-1.11014	0.228381	0.191833	0.883472	0.757154	-0.242235	-0.341789	0.273589	-0.138881
Plate1_L15_MANSC1_Aviva	0.846096	-0.0728062	1.73418	0.87366	-0.414249	0.330223	0.0922829	-2.96818		-0.571564	-0.338686	0.0369363	0.0660076	0.512614		0.00299591	0.522864	-0.652376	0.448065	0.0193024	2.22045	0.655306	-0.510547	-0.304551	-0.696224	-2.64472		-1.22367	0.00534183	0.0514068	0.59289	0.59603	0.361535	-0.0622725	0.445333	0.321771
Plate1_L16_GOT2_Aviva	1.47722	-0.383134	-0.295979		-0.715085	0.798833	-0.560061	1.16548	-0.197475	-1.90814	-1.25256	1.00836	-0.521476	1.33606	0.901318	-0.064241	-0.789125		1.8608	-0.213438	0.066388	1.3864	-0.0218744	0.48036	-1.89045	-0.190541	-0.454878	-2.70224	-2.11861	2.1283	0.657473	1.62443	0.209607	0.454094	-0.300995	3.2236
Plate1_L17_ENO1_Aviva	0.372586	0.575036	1.96527	2.24533	-1.06333	0.340892	0.239967	-1.3662	-0.0209836	-0.522095	-0.63762	-0.229038	0.0436271	-0.124949	0.193558	-1.81767	0.318709	-0.513078	0.231861	0.842967	2.16671	1.37549	-1.35459	-0.32818	-0.303557	-1.62539	0.556983	-1.3066	-0.0588434	-0.0688256	0.579813	-0.838241	-0.567365	-1.7305	0.570963	0.0578533
Plate1_L18_HNRNPU_Aviva	0.0459624	-0.258559	2.79572	0.36109	-0.691034	0.862307	-1.11469	-1.93189	-0.0586067	-0.879963	-0.738246	-0.0310054	0.301284	0.816791	0.226137	-0.451521	0.667801	0.0784229	0.29897	-0.223199	2.34259		-0.411029	0.824418	-1.45191	-2.21293		-0.537523	-0.415857	0.185838	0.734219	0.756801	0.179506	-0.631634	0.559434	0.638194
Plate1_L19_ZYX_Aviva	0.482088	0.337923	0.294778	0.308674	-0.551616		-0.208296	-2.56183	0.509633	-1.61284	-0.516653	0.0982757		1.14007	0.470991	-0.118948	0.246535	1.68122	0.268499	0.368808	1.07685	0.452686	-0.0474169		-0.0273644	-2.62673	0.541269	-1.69951	-0.326203	0.202476	-0.155211	1.39895	0.50469	-0.600677	-0.0166428	1.89244
Plate1_L2_G6PD_Aviva	0.346128	0.192004	1.82468	0.363152	-0.732635	0.726508	-0.696001	-2.92345	-0.280579	-0.672537	-0.716583	0.524684	0.403633	0.78212	0.645846	-0.280309	0.782678	-0.289336	0.398203	0.211514		0.346726	-0.630405	0.607049	-1.03915	-2.50269		-0.544251	-0.309707	0.471005	0.588553	0.572178	0.317227	-0.415863	0.711474	0.453607
Plate1_L20_LOXL1_Aviva	0.225493	0.167582	1.71687	-0.350173	-0.453111	1.90264	-0.919465	-1.43047	0.866204	-0.950707	-1.16413	-0.51229	0.664133	-0.51066	0.697127	1.33858	-0.807231	-0.480393	0.33626	0.535972	0.995925	-0.43626	-1.27795	3.23467		-2.23887	0.585234	-0.609107	-1.05225	0.130206	-0.695582	-0.697796	-0.359881	-1.07375	-0.413224	0.175483
Plate1_L21_CSRP1_Aviva	0.595665	0.0085212	1.42157	0.903908	-0.379084	1.62848	-0.766636	-2.32011	-0.0322474	-1.14671	-0.441192	0.196587	-0.061453	0.621341	0.619049	-0.847681			0.436974	-0.0738918	1.47461	0.261572	-0.313263	1.09174	-0.802671	-2.22796	0.344597	-0.713036	-0.450927	0.563076	0.306924	0.426039	0.538501	-0.77481	0.456149
Plate1_L22_MDH2_Aviva	-0.104466	-0.0674771	2.36739	0.6717	-0.449995	1.07976	-0.637228	-2.58428	-0.208434	-0.352982	-0.639613	0.577106	0.144455	0.596679	0.330691	-0.455792	0.512729	-0.780246	0.248525	0.14809	2.74098	0.41107	-0.473857	0.69382	-0.937933	-2.63808	-0.0753223	-0.130271	-0.421496	0.603605	0.322606	0.308339	0.560052		0.701678	-0.149685
Plate1_L23_TCF7_Aviva	-0.908553	-0.0675599	2.78192	0.888324	0.0712974		-0.545769	-0.588109	-0.18552	-1.1097		0.128545	-0.0107088	-0.137802	0.239434	0.111473	0.970025	-1.6373	0.133262	-0.0659848	2.82577	0.547345	-0.0105877	0.402393	-0.80234	-1.46152		-1.12934	0.321869	-0.221322	0.0335646	-0.0515184		-0.274996	0.83777	-1.33186
Plate1_L24_PDLIM5_Aviva	-1.1057	-1.26711	-0.588257	0.23879	-0.090125		-0.977551	0.0309887	1.44375		-0.753071	0.610934	0.0949822	0.804248	1.0535	-0.617101	-1.02086	2.14258		-0.252395		0.363897	-0.0500822	4.58254	-0.735842	-0.0611317			-0.18724	0.507555	-0.117734	0.895856	0.813996			2.56344
Plate1_L3_LEF1_Aviva	0.936916	-0.136264	-0.0847712	0.215725	0.124351	0.235474		-2.86907	1.25648	-0.79756	-0.607626	0.113127	0.515371	1.09935	-0.582293			0.58079	-0.0757971	0.187734	0.473301	0.148975	0.225264	0.207743	3.67551	-2.0913	0.900786	-0.957423	-0.782332	-0.171836	-0.0747957	1.25586	-0.0735895	0.533863	0.295309	0.215787
Plate1_L4_GAPDH_Aviva	0.577715	-0.394416	1.5203	1.42104	-0.20862		-0.422396	-2.34874	0.544225	-1.8577	-0.388641	0.361082	-0.144021	0.543222	0.341295	0.699607	0.3583	-0.602254	0.346841	-0.31372	2.24184	1.38044	-0.249191	1.29031	0.148625	-1.71155	0.368594	-1.86725	-0.308444	0.677458	0.32779	0.286648	0.427689	0.264484	0.45846	-0.470828
Plate1_L5_NCOR2_Aviva	0.539541	0.470225	0.370768	0.091344	-0.00722596	0.151635		-3.40763	-0.515611			0.830541	0.419345	0.0814993	0.0471638	0.645274	0.376233	-0.0931006	0.553429	0.974405	0.483637	0.262578	-0.551357			-2.79947	-0.294686	-0.140822		0.525318	-0.139043	0.172741	0.343211	0.438582	0.0766439	0.716258
Plate1_L6_KLK10_Aviva	0.579389	-0.284937	1.44032	0.571543	-1.0287	1.26297	-0.281983	-1.75001	1.14657	-1.70014	-1.28379	0.380109	-0.585169	0.265406	-0.520214	0.901443	-0.0560066	0.943191	0.440027	0.00636259	0.989558	0.527046	-1.00526	1.06079	-1.12491	-2.33367	0.66401	-1.76287	-0.705556	0.637637	-0.109654	-0.0343087	-0.387837	-0.429816	0.0351898	0.857532
Plate1_L7_PTK2B_Aviva	0.268908	0.260073	1.6066	0.748088	-0.401191	0.352322	0.0756877	-2.94973	0.107807	-0.398095	0.333347	1.78944	-0.568117	0.351294	-0.384895	-0.067293	-0.480224	-0.644016	0.253573	0.323891	1.71536	0.0434669	-0.467612	-0.0319806	-0.114983	-2.28367	0.10394	-0.387635	0.405687	1.19907	0.0834866	0.28123	-0.336785	-0.106178	-0.296037	-0.429119
Plate1_L8_EEA1_Aviva	-0.129965	-0.0448181	2.28585	-0.60239	-0.493637	1.31373	-0.321987	-0.874517	0.863428	-1.67094	-1.84079	-0.216703	-0.205979	0.696906	-0.104126	0.817425	-0.0787347	0.607251	-0.248621	-0.0478886	2.2988	-0.247325	-0.559451	1.45182	-0.183089	-1.01098	0.697541	-2.27762	-1.56323	-0.271344	-0.39455	0.316643		-1.49066	0.359289	0.441526
Plate1_L9_PPARA_Aviva	0.467595	-0.27179	1.27215	0.737164	0.013268	0.581394	-0.0578437	-3.30477	-0.090833	-0.807368	-0.461186	-0.361119	0.641051	0.536748	0.419308	-0.362814	1.12564	-0.0765944	0.193563	-0.103868	1.26632	0.539979	-0.106319	0.606839	-0.270417	-2.74172	0.0283446	-1.07276	-0.213055	-0.094115	0.371571	0.415248	0.518409	-0.574174	0.643873	0.30826
Plate1_M1_SOD3_Abnova	0.383631	-0.186348	-0.712073	-0.811856	0.260997		-2.1346		-0.801362	1.59424	-0.330432	-0.0353959	0.161225	-0.558816	0.232987	1.58119		1.3566	0.00123188	0.110972	-0.478369	-1.26543	-0.204775	-1.43043	-0.740916		-2.50665	1.47019		-0.729119	0.110705	-0.499374		-0.348253	0.13393	1.36786
Plate1_M10_C1GALT1_Aviva	0.0644864	0.359305	2.18642	0.518165	-0.205392	0.960575	-0.407947	-2.17921	-0.98117	-0.708352	-1.11194	0.309768	0.641999	0.908366	0.187264	-0.982264	0.855089	-0.41516	0.188675	0.399569	1.83283	0.414323	-0.452051	0.231814	-0.833769	-2.41467	-0.701745	-0.41487	-1.27924	0.347859	0.792308	0.892751	0.548605	-1.05763
Plate1_M11_TIMP1_Abnova	-1.30889	-1.08522	-0.916124	0.113252	1.72418	-0.149505	-0.534521	2.52319	-0.313413	0.621515	-0.0368845		0.487592	0.601765	-0.285299	-0.0798968	-0.176409	-1.18533		-0.710279	-0.056783	-0.23492	1.76511			2.75438		0.668125	0.127641	-1.14013	0.675086	0.0245011	-0.179339	0.153912	0.0465518	-0.88919
Plate1_M12_GAL3ST3_Aviva	0.231		1.3428	0.569394	-0.715487		-0.553358	-2.10377	0.176188		-1.29443	0.520353			0.624552		0.109155	1.09361			1.02782	0.417742	-0.491436	1.43738	-0.944029	-1.53918	0.429397		-0.829087	0.504504	-0.00259034	0.371649	0.457205		-0.393724	0.956669
Plate1_M13_TIMP2_Abnova	0.889607		-1.47121			0.00819718		0.82291	0.183591	2.17593	-0.457988	-0.498379		-1.20022	-0.691816	0.0389814	-0.674298	0.874691	0.410375	1.23148	-0.739443	-0.446078	0.90734	-0.207716			-0.615255	2.51436	-0.494592	-0.527567	-1.08483	-1.34422	-0.789428	-0.142269	-0.453141	0.634098
Plate1_M14_SPRY1_Aviva	0.531253	0.109025	0.621899		-2.39723	0.714467	-1.18231		1.0422		-0.465183		-0.329945	0.990782	0.0147338	0.464939	0.954626	-1.06926	1.82723	1.17371	2.18255	0.122172		0.387651	-1.08175	-2.37196		-1.03188	-0.92359	-0.473517	1.05315	-0.283844	0.673946	-0.599131	1.24885	-1.2672
Plate1_M15_TNXB_Abnova	0.176114		0.210056	0.965916	0.532133	0.0932553	-1.01891	-1.00459	-0.739141		-1.62471	-1.38521	0.376025	0.324545	0.447324	0.143151	0.0384768	2.46557	-0.334415		-0.177455		0.539611	0.0032797	-1.42748	-0.445429	-0.690049	-1.98588	-1.90976	-0.978645	0.45694	0.0106202	0.899713	-0.00247061	0.0691202	2.34031
Plate1_M16_CASP8AP2_Aviva	0.0510442	0.452462	0.610509	-0.29526	-0.352034	-0.0876014	-0.345609	1.2829	0.58775	-2.70407	-1.36661	-1.18663	0.187566	0.187219	-0.115755	0.862204	0.811822	1.42009	-0.185867	0.490154	0.393147	-0.253561	-1.09069		-0.794806	1.10297	0.598782	-2.30001	-0.00704293	-1.4688	-0.382477	-0.396105	0.640186	-0.78625	-0.306365	3.34771
Plate1_M17_PHLDA2_Abnova	0.35639	-0.703688	-0.0340321	2.42748	-0.504718	0.97254	0.0596225	2.16714	-0.240973	-0.659499	-1.04637	-0.0405565	-0.876321	-0.623901	-0.695314	0.0354241	-0.593225		-0.283419	-0.467372	0.102637	1.96559	0.157038	1.23653	-0.0685506	1.47085	-0.329854		-0.746045	-0.17509	-0.91726	-0.217267	0.033397	-0.735107	-0.461447
Plate1_M18_PYGO1_Aviva	0.128807	0.246318	1.08446	0.640674	-0.253321	1.67332	-1.02752	-2.2704	0.638938	-1.48368	-0.959754	-0.414546	-0.16343	0.291824	0.407647	-0.531946	0.916531	1.07607	-0.112026	0.442617	1.76135	0.337995	-0.214662	1.41938	-1.03484	-2.78052	1.07484	-1.79905		-0.224039	-0.311171	0.0289105	0.732571	-1.11523	0.423507	2.4444
Plate1_M19_TTR_Abnova	0.558171			1.8531	0.590198	0.462081	-1.10207	0.460366	-0.793619	-0.887262	0.0925141	0.641332		-0.516343		1.28826	-1.3377	-1.30902	0.627547	0.605866		1.15274	0.16973	-1.92646	-0.940085	-0.125759	-1.61788	-1.032	0.64031	1.31114	-0.722758	-1.79265	-0.788972	-1.47534		-0.643686
Plate1_M2_HPRT1_Aviva	0.427832	0.190078	0.154251	-0.417409	-2.80733	0.576056	-0.629438	-1.6075	0.83021		0.734292	-0.751727	-0.0602043	0.390844	0.362662	0.87071	0.723346	1.01333	0.464775	-0.179411	0.589298	-0.578814	-3.53339			-1.74886	0.149178	-0.942493	0.424102	-0.140405	0.651903	0.202378	0.245877	1.2933	0.366683	1.00883
Plate1_M20_PYGO2_Aviva	0.915136		0.612316	1.5055	0.0666255	0.990922	-0.00547522	-2.59206	-0.10784		-0.45418	-0.0493181			-0.0715893		-0.0428466	-0.767194	0.146501	1.14872	1.08102	1.51631	0.879728	0.214475		-2.43351	0.114775	-0.464756	-0.16033	0.138664	-0.675902	-0.697029	-0.169737	-0.246873	-0.110886	-0.123405
Plate1_M21_VCL_Abnova	-0.80902	0.082367	-0.471131	0.478376	1.96701	0.40087	-0.0932277	2.43471	0.24644	-0.151616	-0.279719	0.628438	-0.651924	-1.38385	-0.777613		-1.04197	-0.578131	-0.236385	0.104422	-0.72683	0.935418	1.98829	0.847311	0.0619929	2.92454	-0.198201	-0.613514	-0.0618664	0.436048	-0.345257	-1.39624	-0.766682	-0.364004	-1.1317	-0.666873
Plate1_M22_ABCB1_Aviva		-0.341499	-1.23978	0.21298	0.093013		-0.858279	-0.81307	1.3683	-0.453752	-0.621012	-0.213259	0.170321	0.571786			-0.482728	2.60698	-0.395891	0.0753796	-0.332794	0.215473	-0.791244	1.10316	-0.999818	-1.81014	1.07995		-1.12319	-0.826172	-0.113177	0.387142	0.397871	-0.623764
Plate1_M23_VCP_Abnova	-0.410456	-0.557053	-0.923722	0.563669		-0.426996	0.997145	3.13227	-0.0373257	1.25065	-0.23886	-0.488199	-0.250115	-0.408028	-0.37385	-0.550748	-0.717702	-0.560678	-0.195457	-0.184644	-0.373246	0.305044	2.0095	-0.683495	0.608912	3.60484	-0.17153		-0.0209646	-0.545175	0.0394858	-0.735107	-0.35971	-0.853421	-0.381232	-0.570135
Plate1_M24_PPIA_Aviva	-0.137073	0.0919157		1.02638	-0.606443	1.5737	0.171225	-2.01872	0.243475	-0.992069	-1.33914	0.269227	0.885716	0.329712	0.545399	-1.21949	1.17617		0.160693	0.147048	2.46427	0.925093	-0.527087	1.01322	0.273081	-1.38422	0.657347	-0.104849	-1.20868	0.166154	0.545844	1.23449	0.402525	-1.40876	0.804873
Plate1_M3_SOS1_Abnova	-1.59513	-0.620504	-0.917455	0.343511	0.694194	0.769121	-0.312852	2.58727	-0.406544		-1.10733	-0.592077	-0.724228	0.365171	0.581254	0.280553	0.655054		0.559639	-0.597093	-1.2614	0.38173	0.737562	0.267887	-0.283926		-0.514865	-1.5894	-0.666101	0.135322	0.288099	-0.521503	1.10065	-0.333478	1.11134	2.02228
Plate1_M4_GALNT10_Aviva	-0.429377	-0.16986	1.4671	0.606669	-0.233968	1.78639	-0.0793742	-2.24699	0.00376993	-1.19726		-0.488069	0.021887	0.790692	0.655884	-0.487495			-0.0228892	-0.015458	1.41176	0.751527	-0.307128	1.49627	-0.80086	-1.11122		-0.759653	-1.11717	-0.161155	0.420225	1.02722	0.393046	-1.14443	0.668704	0.386935
Plate1_M5_ST13_Abnova	0.700622	-0.841768	-0.987114	1.45712	0.219728	0.736482	0.180284	-2.10389		-1.34184	-0.028577	-0.578014	0.14561	1.39079		0.598113	0.452468		0.822832	-0.867415	-1.32416	1.02465	0.533753			-1.75374	-0.185668		0.873747	1.27622	0.654999	0.805275	1.0801	0.275409	0.608083	0.538762
Plate1_M6_MAP3K2_Aviva	0.54177	0.19018	0.367891	-0.100438	0.55013	-0.277697	-0.568414	-2.09074	0.398525	-0.86815	-2.03391	-0.440542		0.45873	1.69668	0.23488	0.671263	1.26985	-0.0148466	0.0298975	0.326636	-0.0537847	0.308223	-0.179306		-2.31709	0.0646881	-0.764117		-0.0681422	-0.811776	0.415967	1.6951	-0.0913783	0.613541	1.43075
Plate1_M7_ADAM17_Abnova	-0.646373	-0.150548	-0.852542			-0.68095		-0.769081		1.61604	1.98977	-0.279349	-0.340383					0.113414		-0.901915	-0.654361	-1.19933		-0.588736		-0.683578	-1.83642		2.0637	-0.481777	0.159153		-0.520385	-0.0268602	-0.4655
Plate1_M8_DLL4_Aviva	0.758272	0.569289	0.179951	-0.189319	0.545806	-0.402887	-0.494762	-2.81678	1.71439	-0.936599	-0.734208	0.0532185	-0.363776	0.33419	0.336392	-0.234557	0.0630236	1.61836	0.0723955	0.782088	0.489458	0.343982	0.200679	0.437529	-0.347138	-2.37021	1.7706	-0.188703	-0.257911	-0.0533902	-0.315702	0.5263	0.150173	0.58668	-0.0800965	2.14499
Plate1_M9_TFF3_Abnova	0.445099	0.072447	0.0677511		1.34716	0.343335	-0.377538	-0.487401	0.112137	-2.09769		-1.72447	0.0904429	0.134214	0.295886	-0.38784	-0.0306825	2.19714	-0.0601609		0.211364	1.37502	1.22349	-0.200482	-0.418855	-0.608834	-0.0942025		-2.22909	-1.84588	-0.17123	0.168371	0.747165	0.195238	-0.107774	1.88859
Plate1_N1_EED_Aviva	0.31498	0.23174	2.30687	0.670004	-1.01431	0.840359	-0.510074	-1.64202		-1.08769	-1.52781	-0.118718	0.125686	0.715782	0.186562	-0.508139	1.01615	0.000633449	0.541127	0.598391		0.896712	-0.861878	1.3076	-0.743242	-2.51866	0.292065	-0.80423	-1.05995	0.056311	0.620029	0.980872	0.496996	-0.828223	1.07488	0.49978
Plate1_N10_CDH5_LSBio	-0.99208	-0.147335	0.152099	0.294259	0.713229	2.18668	-0.0418533		0.0662041	-0.0275253	0.448988	1.05122			-1.42914	-0.35132	0.102449	-2.02588	-0.696721	0.815345	1.68095	-0.0591684	-0.183076	1.57396	-0.0972522	-0.780379	-0.128391	0.204344	-0.055335	1.01505			-1.21421	-0.312813	-0.0345652	-1.90678
Plate1_N11_RARG_Aviva	0.221937	0.269002	1.15634	0.868076	-0.195031	1.6244	0.350818	-2.68757	-0.0885182	-1.18994	-0.85763	0.348783	0.109541	0.665746	0.139986	-0.975545	0.23961		0.143785	0.368508	1.18654	0.782106	-0.396854	1.12651		-2.26363	0.276483	-0.944049	-1.07354	0.382075	0.16109	0.0465341	0.376877	-1.47603	0.263136
Plate1_N12_COL18A1_LSBio	0.291471		0.23282	0.533775	1.00166	1.14878		-2.30436	1.22634	-1.55726		-0.609509	-0.498968	0.438517	-0.0760039	-0.213965	0.386712		0.383577		0.824425	-0.193505	0.710236		1.64886	-3.70912	1.81895	-0.791105			0.205933	-0.210309	-0.41114	0.528576	0.21147	-0.200163
Plate1_N13_TANK_Aviva	0.297903	-0.294765	1.38279			0.924841				-2.41079	-0.0516545		0.0805022	0.221893	-0.209911	-1.04213	1.02506	0.0762594	0.371696				-0.910062		-1.25788		0.123968	-1.46077	-1.21472	-0.31822	0.331839	0.386692	-0.36107	-1.21181	1.0713	1.67032
Plate1_N14_CTGF_LSBio	0.036728	0.0257692	0.816673		-0.810784	0.524754	0.776165	-2.97336	1.17989	-0.606514	0.245263	0.217934	-0.426421	0.877041		-0.196032		0.312885	0.777587	0.0840046	0.851508	0.410877			0.582412	-2.06378	1.16701	-0.327755		0.324775	0.0669339	0.774201	-0.0208587	-0.141787	0.905235	0.616126
Plate1_N15_TANK_Aviva	0.510934	-0.407869	2.19282	-0.0314426	-0.761555	1.30191	-1.29251		0.693948	-1.27681	-1.06428	-0.332351	0.0902077	0.419276	-0.315996	-1.35876	0.825491	0.806986	-0.484751	-0.177336	1.87799	0.428512	-0.0805768	1.01161	-1.55976	-2.41624	0.321713	-1.83522	-1.31979	-0.538781	0.0244776	-0.373242	-0.159055	-1.19166	0.679083	1.27255
Plate1_N16_DEFA1;DEFA1B_LSBio	-1.19	1.75922	-1.52824		0.406116	-0.756778	0.316529	2.45407	-0.516786	0.662579	-0.0161821	-0.369539	-0.396989	-0.409031	-0.0966193	-0.203116	-0.788435	0.673192	-1.22182	1.88758	-1.73526	-0.205665	0.355826	-1.07455	0.416197	2.85341	-0.486004	0.558331	-0.00733731	-0.678824	-0.586014	-0.445903	0.0992334	-1.06899	-0.703108	0.820857
Plate1_N17_MECP2_Aviva	0.103871	0.0457347	1.18909	0.826887	-0.230572	0.759187	-0.160581	-3.2073	-0.171339		-1.12229	0.12518	0.276097	0.409579	0.163107	-0.480541	0.90298	0.570907	0.262384	0.302973	1.19459	0.931657	-0.470331	0.707623	-0.265348	-3.28356	0.0941771	-0.794285	-0.803129	0.242249	0.427875		0.239365		0.764826	0.377623
Plate1_N18_HLA-A/HLA-B/HLA-C_LSBio	-0.169373	0.81352	-1.88741	0.685225	0.334616	0.0283875		-0.803943	-0.973073	2.51937	0.323231	-0.13709		-0.272465	0.318171	-0.947333	0.16816		1.80919	-0.0732548	-2.69254	1.05947	-1.83403	1.13501	-2.1757	-1.10821	-0.969033	1.94722	1.05514	0.00640183	1.18703	-1.45474	0.675774	0.533929	1.43958	2.40434
Plate1_N19_XBP1_Aviva	0.402511	-0.00849787	2.23493	0.850081	-0.477539	0.936721	-0.16305	-2.56692	-0.0585302	-1.70253	-0.178224	0.42189	0.231822	0.316864	0.0490869	-0.0862799	0.125701	-0.328046	0.399466	0.125709	2.37443	0.463625	-0.301624	0.235243	-0.0133842	-2.25845	0.000459771	-1.06412	-0.137327	0.221723	0.180059	-0.198251	0.370161	-0.0454355	0.386065
Plate1_N2_SCP2_Aviva	0.0969207	0.103724	1.57314			1.33718	-1.40569		-0.657348	-0.634664	-1.64945	0.341511	0.456365	0.631206	0.753122	-0.946025			-0.166578	-0.0158309	1.68961	0.173107	-0.597085	1.21562	-0.603771	-0.960831	-0.0941059	-0.661888	-0.990441	-0.0131775	0.322067	0.614783	0.104062	-0.643451
Plate1_N20_SERPINB5_LSBio	0.182222	-0.831671	2.36803	0.175569	-0.247071	1.17683	0.956948	-2.0505	0.663925	-1.35281	-0.272857	-0.0966533	0.0634905	0.429012	0.133291	-0.36076	0.217357	-1.15435	0.304522	-0.975271	1.6968	-0.0270059	-0.506802	2.01377	0.340886	-2.2776	0.682942	-0.939893	-0.304737	0.0531166	0.0433163	-0.744748	-0.0541154	-0.177087	0.0758732	-1.21163
Plate1_N21_MEF2A_Aviva	0.465388	0.0914569	1.45351	0.616492	0.0844282	0.985192	-0.253417	-2.68419	0.415184	-1.66897	-0.474648	0.410344	-0.224676		0.454375	-0.26691	0.596449		0.0802582	0.831575	1.52505	0.252102	-0.403246	0.43356	-0.362531			-1.54934	-0.481233	0.39825		0.410156	0.241452	-0.35624	0.519678
Plate1_N22_THBS1_LSBio	0.00058593	0.177447	0.278607	0.33733		1.24536	2.32818		0.31932	0.486873	-0.623926	-0.587692		-0.118689	-1.3768	0.0458708	-1.83245	-0.68002	0.191332		0.431527	1.55672			1.31355	5.339	1.13936	0.880693	-0.611363	0.434853	-0.0781419	-0.879922	-0.183923	-1.05398	-0.813996	-0.78358
Plate1_N23_NOTCH1_Aviva	0.101293	-0.526547	-0.979409	0.287324			-0.507804	0.630199	1.69516	-1.39933	-1.69168	-0.197738	-0.0128697	0.835823	0.273137		-0.34833	1.84077	-0.529368	-0.674513	-1.07289	0.273512	-0.531017	2.76595	-0.861601	-0.421353	2.08796	-1.01517	-1.55963	-0.535424	-0.244845	0.636404	0.619175		-0.483136	2.57371
Plate1_N24_THBS1_LSBio	-0.0519794	0.414609	-0.0119601	1.35351	1.60522		1.6431	1.53543	0.204234	-0.0452034	-0.806666	-0.253918	-0.821058	-0.881552	-1.07143	-0.543285	-1.391	-0.878047	0.0065702		0.0535104			1.40506		1.98861	0.205902	-0.414798	-0.630655		-0.5822		-0.687993	-0.622056	-0.976709
Plate1_N3_MTA2_Aviva	0.101522	0.0571095	1.25454	0.979891		1.48013	-0.45071	-2.35046	-0.776185	-1.1038	-0.98479	-0.348295		0.919278	0.353279	-0.0424298	0.79843	0.112491	0.16688	0.151371		1.21367	-0.543083	0.821917	-0.569844	-2.52434	-0.379629	-0.834626	-1.02719	-0.286533	0.502734	0.164607	0.574247	-0.656214	0.709575	0.29483
Plate1_N4_SCGB1A1_Aviva		-0.836997	1.6316		-0.251623	1.99478	-0.0928674		-0.247667	-1.11818	-1.98361	0.208166	0.197878	0.413246	-0.178925		0.231272	0.0329204	-0.641438	-0.190843		-0.0755154	-0.927573	1.6569	0.293606	-1.26136	-0.422083	-0.856459	-2.51307	-0.459117	-0.413244	-0.218108	-0.338165	-1.31951	-0.00809057	0.522969
Plate1_N5_MTA2_Aviva	0.136198	0.137323	1.06076	1.03154	0.14589	1.30947	-0.070111	-3.06958	-0.223616	-1.43672	-0.300395	0.0766612	0.158729	0.545034	0.338346	-0.732998	0.562123	0.331335	0.403445	0.423667	1.29172	1.15903	0.137517	0.940944	-0.167981	-3.46951	-0.124188	-1.25616	-0.547372	0.135394	0.440356	0.302168	0.537727	-0.935688	0.4528	0.444361
Plate1_N6_S100A9_Aviva	-0.499126	0.548934	-0.116109	1.29106	-0.302073	1.61827		-1.41554	-0.394546	-1.5484	-0.742999	0.0693287	-0.391939	0.617735	0.0669337	-1.40943	1.20732	1.40057	0.858164		0.0257388	0.750592	-0.583182	1.73836	-1.32322	-2.17824	-0.109018	-1.78814	-0.209373		0.436377	-0.00258243	0.188614	-1.66587	1.21993	2.02802
Plate1_N7_MCM2_Aviva	0.221071	-0.196275	1.30939		-0.348238	0.932844	0.146606	-2.46235	0.488524	-1.85476	-0.639344	0.52376	0.411236	0.742492	-0.116299	-0.812	0.822947	0.830394	0.280437	0.108169	1.16729	0.649344	-0.5913	0.825698	-0.156629	-3.18753	0.581628		-0.257953	0.136998	0.377825	0.268838	0.276859	-0.636338	0.729194
Plate1_N8_BCL3_LSBio		-0.0624232	-0.75858	0.70315	1.0229	1.92304	1.26268	0.212628	0.68457	0.268406	-0.137556	0.303261	-0.620806	-2.21522	-0.748574	-1.25987	0.0878058	-0.665419		0.633494		0.736139	0.811552	1.60819	0.605433	0.372033	0.693012	0.0187722	0.298092	0.187799	-0.991687	-7.26465	-0.209497	-0.328266	0.594432	-0.411618
Plate1_N9_WT1_Aviva	0.304821	-0.0478577	1.58239	0.498159	-0.743943	1.63638	-0.948079	-2.57425	0.501755	-0.767258	-0.422828	0.10579	0.513164	0.611441	0.174907	-0.843125	0.879795	-0.461272	0.381898	0.281214	2.00047	0.932277	-1.09371		-0.941167	-2.6232		-0.3882	-0.263209	0.298751	0.413441	0.286269	0.168341	-1.06655	0.59688	-0.206253
Plate1_O1_VWF_Abnova	1.05439	-1.22973		0.103536	0.943569			2.57738	-0.381278	0.103948		-0.829768	-0.589667	0.24736	-0.479797	-0.140278	-1.12394	-0.255713	0.987007	-1.34158	-1.28492					4.97882	0.24642	-0.254701	0.112219	-0.646956	-0.42823		0.173097	0.474033	-0.693623	-0.335678
Plate1_O10_CYC1_Aviva		0.237615	0.424828	-0.180466	-0.210241	2.60608	-1.32397	0.0798702	1.05371	-0.783777		0.760458	-0.506193	-0.60985		-0.718989		-0.829079	-0.248911	0.216659	1.15759	-0.695569	-0.806129	2.92292	-0.46241	-0.285823	0.542837	0.068306	-0.31471	1.20208	-0.448152		-0.592386	-0.706076	0.132833	-0.30755
Plate1_O11_MAPKAPK3_Abnova	-0.72688	0.540455	-1.08805	-0.429436	0.915381	-0.606605	-1.04912	0.150351	-1.38296	1.93957	-0.0822387	-0.160341	-0.64427	0.0964151	1.10123	0.388289	-0.972268	2.01047	-0.335974		-1.03669	-1.51941	0.344228	-1.35678		-0.467588	-2.0308	1.30976	0.661439		-0.456425	-0.167141	1.65761	-0.459543		1.94515
Plate1_O12_CNN2_Aviva	-0.953181	-0.740403	-0.467524	0.12194	-0.136545		-0.705994		0.256252	-1.79197		0.226125	0.360717	0.994001	0.604816			2.23177	-0.449683	-0.929962	-0.0957497	0.541058	-0.100556		-0.71064	-0.458948				-0.0373915	0.019092	1.17548	0.752133		-0.517723	2.79376
Plate1_O13_ARMET_Abnova	-0.222215	-0.830681	-0.126257		0.181145	-0.084823	0.0369986	3.14187		-0.924124		-0.767793	-0.450667	0.684433	-0.462306	0.738204	-0.599528	-0.314256	-0.475268		-0.0943652	-0.46283	1.06193	-0.235808		1.69208	-0.0838702	-0.70848			-0.742556	0.774798	-0.548374	0.304938	-0.398143	-0.772203
Plate1_O14_CSNK1G3_Aviva	0.200995	-0.100006	2.28439	0.234537	-0.629194	1.89384	-0.816442	-1.0455	0.562279	-1.26516	-1.42982	0.225308	-0.34451	0.65743	-0.0541058	-1.06194	0.388216	0.299678	-0.0879426	-0.21317	2.65403	0.383298		1.00751	-2.02131	-1.22546	0.615065	-1.11168	-1.56731	0.233465	0.0681985	0.439198	-0.0550887	-1.69148	0.573173	0.608196
Plate1_O15_FZD3_Abnova	-0.214429	-0.59887	-1.16024	-0.288539	1.07346		-0.922898	2.7189	-0.572658	1.26626	-0.823579	-0.24813	-0.115727	-0.425179	0.0234725	0.0915335	-0.870154	1.06679	-0.218973	-0.415096	-0.851076	-0.800903	0.568333	-0.658002	-0.373332	2.83257	-0.508804	0.96299	-0.33683	-0.345663	-0.295473	-0.461788	0.606177	-0.0926103	-0.918989	1.00802
Plate1_O16_CTTN_Aviva	0.526808	0.00820553	1.66434	0.557626	-0.729692	1.58774	-0.797999	-0.00773506	-0.0235666	-2.44243		0.0349706	0.123929	0.379036	-0.862448	-0.985063	1.05054	-0.0842613	0.221075	0.410007	2.50518	0.559741	-0.930533	0.991428	-1.21203	-0.165088	0.231047	-1.30088		0.205382	0.20325	-0.323103	0.073737	-1.26865	0.9842	0.100181
Plate1_O17_EIF3A_Abnova	-0.408824	-0.372119	-0.818587	0.748314	2.48556		0.584874	1.89027	-0.0464964	0.37492	-0.259688	-0.456032	-0.581132	-0.975769	-0.620344	-0.832429	-1.17221	0.459687	-0.248452	0.139739	-0.983162	0.27529	2.47829	-0.171449	0.661865	1.95099	-0.11698	0.459863	-0.306832	-0.449743	-0.559594	-0.8911	-0.307374	-0.851639	-1.15339	0.0776759
Plate1_O18_FSTL1_Aviva	-0.781683	-0.86803	0.109057		-0.546129	2.46447		-0.725368	0.206461	-1.35472				1.05741	-0.362553	0.2007	-0.13433	0.734715	-0.0586994	-0.37782		0.240335	-0.861678	2.6527		-1.76177	-0.141854		-0.551198	-0.410487	-0.61408	-0.254816	-0.620803	-0.897534	-0.0588145
Plate1_O19_SNX3_Abnova		0.643317						2.09773		-1.20288			-0.566983	-0.0606735	-0.605789		-0.161822	-0.142902		0.956849						2.45423					-0.309613		-0.0540541	-1.12794	-0.691135	0.0299168
Plate1_O2_SEPT9_Aviva	0.26108	0.165106	0.715786	0.671465	-0.48825	0.629805		-3.03329	0.584797	-1.17743		-0.300617		0.454386	0.433366	0.218599	0.917607	-0.0524191	0.596777	-0.127975	1.27149	0.492626	-0.633424	0.485782	-1.07505	-2.16633	0.0572448	-1.75861	-0.552555	0.115554	0.821868	0.104738	0.480966	-0.0705079	0.8624	0.823468
Plate1_O20_MGLL_Aviva			1.46188	0.797984	-0.523075	1.38124	-0.988213	-1.10267	0.374876	-0.929478	-1.27421	-0.445884		1.39525		-0.805009	0.656179	0.00112428		0.0102812	1.89043	0.465692	-0.618224	1.11847	-1.02481	-1.36551	0.419697	-0.844355	-0.297575	0.0666809	-0.122617	0.849429	0.834817	-1.47369		0.798328
Plate1_O21_CRADD_Abnova	1.09829	-0.895176	0.169163	2.92469	0.255434	1.01835	-0.112739	-0.307583	-0.663948	-1.46854	-0.32827	-0.0575184	0.351798	-0.804017	0.644371	-0.385881	-0.471228	-0.967201	2.80805	-1.29658	-0.0285639	1.67951	-0.282227	-0.120136	0.543714	-0.480575	0.0126218	-0.971177	-0.20468	0.182966	-0.314456	-1.25214	-0.543409	-0.83871	-0.346992	-1.53391
Plate1_O22_COL4A3BP_Aviva	-0.363717	0.722819	0.344802	0.245951	-0.746696	1.81635	-0.264173	-1.83416	0.566622	-1.52562	-0.416679			-0.0189084	0.556393	-0.619144		1.53616	-1.10592	0.0661657	0.508991	0.170233	-1.09698	2.2866	-0.729797	-2.4795	0.434901	-0.596056	-1.07274	-0.383202	0.746239	1.10048	1.21791	-1.18266	0.00494121	2.56806
Plate1_O23_TNFSF9_Abnova	-0.658664	0.673769	0.307459	2.13863	0.539881	0.537227	0.321111	0.739966	-0.733559	-0.036154	-0.922725		-0.655291	0.360753	-0.47292		-2.43913	0.299641	1.81272	1.09553	0.914347	1.25093	-0.272441	-0.381656	-1.14315	-0.45655	-1.59226	-0.512366	-0.125135	2.02589	0.481968			-2.99666	-0.488445	0.788124
Plate1_O24_LRG1_Aviva	-0.562439	1.31593		0.137677	-0.437326		0.614878	0.144189	0.584557		-1.7338	-0.872018	0.253348	0.784934	-0.672297	-1.36068	1.80305		-0.282444	0.964657		0.670879	-0.113054		-0.757504	0.0153226	2.19315	-3.4385	-1.63167	-0.541469	0.0913984	0.881326	-0.12812	-1.63494	0.0956748
Plate1_O3_ZIC3_Abnova	-1.76901	-1.46049	1.06202	0.542146	-0.219756			-1.33533		0.339294		0.52933	-0.29598	0.523139	-0.161523		1.4223	0.823862	2.15588	-2.0806		0.434109	-0.0311228		-0.372695	-0.264786	-0.39227	-1.43447	0.00950168	0.704789	1.27358	-0.42876	0.564582	-0.286016	1.77851	2.38932
Plate1_O4_CSNK1A1_Aviva	0.635387	0.0542979	0.511293	0.818212	0.0511461	0.829744	-0.0833949	-3.56437	0.0262592	-1.23725	0.156331	0.105929	0.269657	0.481806	0.378251	0.158018	0.465247	-0.0565642	0.695466	0.258425	0.698203	0.841071	-0.0610419	0.669516	-0.498432	-2.82362	0.28379	-1.02349		0.353402	0.394869	0.396254	0.510352	0.0850735	0.454287	0.351122
Plate1_O5_PXDN_Abnova	0.183668	-0.919616	-0.0319363	1.57714	-0.282716	2.75153	1.0404	-0.652826	1.07172	-0.254933	-0.297575	-0.629168	-0.722585	-0.263771	-0.659469	-0.346434	-0.331187	-1.23224	-0.0942927	-0.895013	-0.615104	0.406978	0.121719	1.09427	1.6433	-0.552535	0.956699	-0.386948	-0.324817	-0.257573	-0.341938	-0.853479	-0.647506	-0.658135	-0.574176	-1.12828
Plate1_O6_CPN1_Aviva	0.812028	-0.602076	0.759922	1.68442	-0.282001	1.93933	-0.877494	-1.62164	-0.74017	-1.1946	-0.393594		-0.00604377	0.202178	-0.0736628	-0.534584	0.92799		0.775043	-0.325409	1.26827	1.76495	-0.287229	2.02151	-1.26852	-2.21661	-0.382988	-1.17479			0.260846	-0.0758053	0.357633	-0.342562	0.588404
Plate1_O7_FZD5_Abnova	-0.408671	0.0579633	-0.21184	-0.746711	-0.341044		-1.07219	2.50635	-1.39364	0.91435			-0.514675	-0.399541	0.0353065	1.5477	-0.186329	0.212972	-0.367763	-0.432914	-1.11948		-0.967843	-1.21705	-1.86113	1.99101	-2.16039	-0.179983	0.226104	0.222405	0.0145949	-0.333446	0.752734	0.685237	-0.00887654	0.152565
Plate1_O8_CSNK1G2_Aviva	0.585786	0.511832	0.419693	1.4865	0.362061	0.810038	-0.0440357	-0.51293	0.667659	-1.8014		0.572006		-0.613099	0.383506	-2.37721	0.350654	-0.801067	0.885169		1.10003	0.743561	0.0818045	0.266601	-0.0414444	-3.16243	-0.486375	-1.77667	0.239217	-0.236203		-0.0278955	-0.214357	-0.790117	0.339503	-0.700145
Plate1_O9_MAPKAPK3_Abnova	-0.0556638	-0.0839928	0.342854		-0.838012	-1.20422	-1.29014	0.259439	-2.09753	0.943731	0.786019	0.598512	0.382494		1.26182		-0.365378	1.36008	0.744432		0.650781	-0.679512	-1.34563	-2.75728	-2.35611	0.395998	-2.50519	0.385229	0.897558		1.02345	-0.20506	1.09903	-0.12878	-0.165998	0.732299
Plate1_P1_METTL3_Aviva	0.945311	0.107923	0.938299	0.899718	-0.154887	1.26606	-0.401945	-2.46561	0.0343073	-0.802049	-2.04345	0.576256	0.404611	0.203165	-0.0370636		0.403394	0.125959	0.689316		1.4256	1.37301	0.486894	-0.276357	-0.423395	-2.35687	0.270921	-0.794795	-1.94206	0.162433	0.497462	0.296627		-1.4118	0.56112	0.656854
Plate1_P10_DGCR6_ProSci	0.373287	0.0245201	-0.274011	0.4449	0.308004	-0.0458536	-0.379235	-2.34883	-0.223041	-1.17618	-0.41823	0.165177	0.235927	-0.200229	2.87386	0.795557	0.233666	-0.389294	0.338881	-0.104853	-0.390036	0.319313	0.504183	-0.629796	-0.545679	-2.30992	-0.106727	-1.17575	-0.274841	0.452582	0.246992	-0.107219	2.42919	1.10672	0.48177	-0.000149756
Plate1_P11_KHDRBS3_Aviva	0.537554	0.0013953		0.666314	-0.822156		-0.400759	-2.56167	0.324763				-0.0192403	0.840876	0.596453		0.83647		0.329927	0.0319842			-0.623		-0.926362	-2.94821		-1.96625	-1.4069	0.165694	0.00158576	1.08007	0.527785	-0.889663	0.702415
Plate1_P12_NDUFA10_ProSci		0.21739		-0.872238	1.59743	0.214736	-0.420182	0.41282	-1.1892	-0.0898901	0.498715	-0.445343	0.701957	-1.82181		1.88044	0.288243	-0.973078	-2.04575	-0.447836	-1.27369	-1.18808	1.90811	0.409998	-0.151631	-1.16309	-2.32983		-1.10655	-1.08066	0.696221	-1.12176	6.84483	0.728929	-0.359135	-0.941731
Plate1_P13_EIF4H_Aviva	0.271251	0.369239	1.44554	-0.383111	-0.440693	0.692764	-0.229555	-2.64446	0.588398	-1.64364	-0.573864	0.402613	0.274797	0.72614	0.436853		0.707732		0.342801	0.372302	1.91894	1.15148	-0.0444041	1.05181	-1.02183	-3.40263	1.14527	-1.23419	-0.972541	-0.0522682	0.288337	0.512031	0.482179	-1.29935	0.586343	0.940213
Plate1_P15_WNT10B_Aviva	0.0652991	-0.811121	-0.492806	-0.571219	-0.675876	0.703025	0.838874	1.7174		0.348846	-1.2726		-0.954808	0.329002	-0.701421		-0.643317	2.12073		-0.403259	-0.864031	0.638752	0.112801	0.260781	0.427313	0.111172	2.11139	-0.675609	-1.48371			-0.855473	0.65352		-0.593834	2.81333
Plate1_P16_ERBB2_R&D	-1.1959	0.531232	-1.27036	0.518847	-0.156168	0.0659054	-0.0998799	2.64426	-0.19033	1.33761	-0.544277		-0.517844	-0.20068		-0.970268		0.0478523	-0.132422	0.70376	-0.812133	0.178162	-0.465423	-0.279874	0.377581	3.05275	-0.39358	1.0031	0.00408626	-0.61026	-0.55398	-1.56323	-0.478811	-0.43265	-0.537584	0.37481
Plate1_P17_FZD6_Aviva	0.165781	0.639553	1.53545	-0.190576	0.234532	0.444103	-0.0214753	-1.03295	0.635941	-1.27166	-2.73698	-0.0310012	-0.385477	0.682716	0.875717	-0.968528	0.740266	0.684592	0.142226	0.616749	1.95337	0.0836273	-0.404945	0.24962	-0.454895	-1.39023	0.471643	-0.852405	-0.576577	-0.105398	-0.709775	0.450742	1.56668	-0.791367	0.734186	1.26368
Plate1_P18_THBS4_R&D	-0.329308	2.29689	-1.70049	0.454275	0.966963	0.61643	0.181922	1.06009	-0.0659531	0.774374	-0.106696	-0.458676	-0.421681	-0.584339	-1.59224	-0.501234	-1.22796	0.637624	-0.706819	2.44115	-2.32178	0.229577	0.996987	0.351692	0.214237	0.948095	-0.286919	1.13435	-0.229142	-0.607407	-0.686492	-0.768583	-1.5206	-0.54148	-0.884546	0.539421
Plate1_P19_FZD7_Aviva	-0.991013	-0.455566	0.279558		-0.315791	2.10812	-0.719938	-0.273933	0.911684	-2.03351	0.425264		1.32134	0.0265377	0.0576847	-0.962032	-0.22729	0.848888	-0.298662	-0.00626934	0.220355	-0.0675128	-0.519914	2.20201	-1.25975	-0.368787	0.581042	-0.701585	-0.340564		-0.087802	0.295289	0.309044	-0.134805	-0.437939	0.994765
Plate1_P2_AZGP1_MyBio	-0.976797	0.235879	1.02406	0.96541	1.98082	-0.253506	0.0383828	0.309107	0.285845	1.07313	0.360118	-0.751451	-0.745349	-1.58025	0.367666	-0.431102	0.235269	-2.13724	-1.29905	0.660233	-1.81487	-0.387649	-0.077962	-0.239521	1.68424	0.352857	1.7313	0.95072	0.456443	-0.206516	-0.913519	-0.991087	0.621451	-1.89235	-0.565755	-1.84445
Plate1_P20_TLR2_R&D	-0.0929639	-0.241285	-0.671103	-0.70997	-0.449085	-0.737484	-0.587484	2.65656	-0.411383	2.11351	0.097494	0.0622072		0.650037	-0.271132	0.334703	-1.03668	-0.705941			-0.783949	-0.420392	-0.608158	-0.765593	-0.216008	2.64616	-0.620706	2.40125	0.507184	0.464421	-0.24681	0.482202	-0.471342	-0.185496	-0.431655	-0.416175
Plate1_P21_FZD10_Aviva	-0.706242			-0.97347		0.94565	-0.421479	-1.11595	1.21555	-0.528799	-0.541396			1.31222	0.207886	-1.30808	0.294518	1.61959		0.442924		0.336562	0.242305	1.24348		-0.472703	1.65076	-0.916403	-0.143317	-0.818198	-0.0376532	0.665744		-1.45231	-0.0853372
Plate1_P22_PRDX6_R&D	0.16016	-0.0678507	-0.750692	0.0557979	-0.809679		0.0593749	-1.9148	-0.726518	1.08505	0.271564	-0.105141	2.83697	-0.14748	0.29535	-0.345646	0.103541		0.630244	0.862412	-0.520427	0.205961	-0.558042	0.289861	-1.62699	-2.20009	-1.09157	1.25743	0.0870622		2.71791	-0.585428	0.159998	-0.784622	0.758331	-0.184071
Plate1_P23_FZD4_Aviva	0.587782	0.337501		0.785501	-0.294028		0.197315	-0.479005	0.490765	-2.53999			-0.0194252	1.28912	0.601529	-1.31349	0.356432		0.363316	-0.147041	-0.0285293	1.08948	0.0248142		-0.784269	-1.07318	1.63452	-1.9914		-0.361826	0.124358	1.31055			0.39128
Plate1_P24_SPRED1_R&D	-1.45531			-0.642852	0.911934	-0.794718	0.559145	2.0781	-0.51176	1.44135	0.116071		-1.10996	-0.062971	-0.597116	0.255002	-0.914001	0.727079	-1.17093		-1.42495	-0.928222	0.915034	-0.83728	0.627711	2.52494	-0.640603	1.81503	0.120885	-0.763146	-0.724333	-0.426529	-0.650532	-0.602143	-0.41165	0.943356
Plate1_P3_RXRB_Aviva	-0.0375323	-0.00608179	1.95868	0.494863	-0.672365	1.27257	-0.782279	-2.20592	0.248934	-0.962362	-0.814091	0.291322	0.0210198	0.836441		-0.942294	0.965895	0.333195	0.0206498	-0.267226	2.20189	0.666202	-0.552397		-1.25312	-3.12422	0.118799	-1.09421	-0.770253	0.238913	0.493231	0.524296	0.305307	-1.12912	0.815341	0.78447
Plate1_P4_COMP_MyBio	-2.54984	0.634235		0.859119	0.927995	-0.736771	-0.420051	1.22011	-0.615055	1.19594	0.398838	-0.178339	0.753935	0.517265	0.0445654	-1.4465	-0.599185	-0.00626485	0.199214	0.134816	-1.45025	-1.16658	1.52414	-1.31194	1.45112	1.2678	-0.759961	1.44359	1.10718	0.0559127	1.15954	-0.467122	-0.697077	-0.854158	0.423057	1.16208
Plate1_P5_NFATC1_Aviva	0.662897	0.261264	1.67663	0.699003	-0.846333	0.527442	-0.473267	-2.85003		-0.691985	-0.797893	0.36452	0.253875	0.584764	0.375424	-0.74578	0.491527	0.507941	0.679233	0.409047	1.86207	0.53559	-0.654703	0.263853	-1.14302	-2.82159	-0.26076	-0.610421	-0.450287	0.186208	0.101877	0.331944	0.43781	-0.583233	0.298389	0.585431
Plate1_P6_COMP_MyBio	0.129281	-0.964822	-1.02739	2.96821	1.05372	0.523986	0.425292	-1.97361	-0.0149387	-0.109527	0.0495622	-0.125197	-0.236766	0.350636	-0.199133	0.102819	-0.556233	-0.395898	-0.777464	-0.191376	-1.25321	2.89722	0.742476	0.828549	0.110284	-1.97315	-0.106213	-0.346348	0.138488	-0.130452	0.0947279	-0.0610242	-0.466281	0.253205	-0.530855	-0.838496
Plate1_P7_ACTB_Aviva	0.808087	-0.277543	0.94045	0.270171	0.0782574		-1.13207	-2.93173	-0.329665	-0.498845	0.0421172	1.03272	0.103349	0.785896	0.278702	-0.106193	-0.493204	1.4295	0.738344	-0.350279	0.964325	0.437016	-0.164748	0.434978	-1.12045	-3.06658	-0.240852	-0.0782966	0.105441	0.952984	0.632805	1.12344	0.519291	0.11479	-0.608653	1.70121
Plate1_P8_UBC_Novus	-0.662376	0.353459	-1.00387	1.28961	0.935624	1.1907	0.287092	2.26182	0.315214	0.722737	-0.378879	-0.288195	-0.66765	-1.20379	-0.825438	-0.673432	-1.54409	-0.108535	-0.395008	0.0425598	-0.732214	0.971761	0.961203	0.551236	-0.249931	2.19792	0.00561414	1.23537	-0.0669736	-0.345126	-0.899584	-1.2286	-0.60886	-0.553135	-1.09991	-0.110007
Plate1_P9_RARA_Aviva	0.578661	-0.52354	1.39874	0.750892	-0.0232272	1.01783	0.0128025	-3.16545	-0.292542	-0.752132	-0.394756	-0.331522	0.0767571	0.630047	0.382042	-0.508938	1.03819	0.10614	0.245305	0.0464014	1.48569	0.441032	-0.204968	0.474888	-0.315201	-3.12338	-0.0893399	-1.15621	-0.558601	0.0109473	0.277777	0.320952	0.512767	-0.810738	0.476767	0.107012
Plate10_A1_DCD_Santa		0.642419			0.00975712			1.80335		-0.988227	0.00864361		-1.53461		0.0586736			-5.69623e-06		0.737571		-0.298666	-0.778425		0.522149	2.75696	-0.701153	-0.676402	-0.511067	-0.258576	-1.75428	-0.440854	0.423782	-1.38185		-0.363407
Plate10_A10_ENO1_PTG					0.319431				-1.44859					1.28706	0.176552		-0.334458			-1.4748			-0.317893				-2.38161	-0.661771					-0.273769
Plate10_A11_TLR9_Santa	-0.728925	0.193401	0.829164	-1.56298		0.834466	-0.323707		-1.10586		-0.340807	1.80832	1.64754	0.333963	-0.90663	-0.419277		-0.258674		-0.537588	-1.04906		-0.284873	0.126549	-0.126306	6.57041	-0.923259		-0.472328	0.717399		1.57748	-2.29112	2.55744
Plate10_A12_SFPQ_Abnova	0.0330692	0.40535	0.150181	-0.192594	0.288118		-0.277233	2.4095	-0.454536			-1.08801	-0.676505	-1.8611		0.118468	-0.0707062	1.21599		0.135465	-0.00100273			-2.94985		3.90121		-0.273508	-2.48762	-1.51747	-0.532225	-2.09877	-0.187609	-0.928387	-1.54356
Plate10_A13_SIN3A_Santa	0.867598			-0.0626578		-1.4658				-0.0837106		0.594811	0.531316	1.10901				-1.49057	-0.453066	-0.0784733	-0.57342					5.51576		0.64662	0.59318			0.921979	-0.211271	2.02606	-1.09187	-0.793204
Plate10_A14_SFRS3_Abcam	-0.446743	-0.336429			0.791068	1.40811	-1.46755			1.68629		-0.148139		-0.342578			-0.951294	-0.19274	-0.310571	-0.0208352						5.47978	-1.00285	1.09871	-0.49258		-0.887548	1.16842	-0.87121	0.934579	-0.716797	-0.0583085
Plate10_A15_SIN3A_Abcam		0.228788			0.894349	0.84652	-0.109481		-1.59907	1.22889	-0.408755	0.780719	0.739684		-1.57894	-1.33001	0.753278	-0.44597	-1.61323	0.900432	-2.34331	-1.50048	0.994511	0.0932562	0.20715	1.65495	-1.84123	1.21681	-1.576	0.231859	0.485107	-0.207548	-1.43877	-0.956949	1.0083	-1.13348
Plate10_A16_UBXN1_Sigma
Plate10_A17_PTPRM_Santa	-1.31827				0.637966	0.203058	0.177019	1.06815	-0.378246	0.895171	-0.255374			-1.9486		0.700484	-0.967811	1.18645		1.34769			0.697257	0.0173956	0.348728	0.870285	-0.0750968	0.886634	-0.22269	-0.366218	-2.39119	-2.12501	0.145593	-0.740892	-0.668779	1.16759
Plate10_A18_SSB_Sigma	-0.946628	-0.816411	-1.54079	1.37059	0.0785037	0.375012	0.643963	1.62828	-0.102051		0.793522	-1.03683	-0.830972	-0.00763895	-0.488637	1.67153	0.385433	-1.17687	-1.11611		-1.4217	0.514119	1.23303	-0.39496	0.0175856	3.25634	0.142974	0.29957	-0.769039	-1.17224	-1.03482	0.76535	-0.565334	1.34906	-0.569039	-1.09383
Plate10_A19_PTPRM_Santa		0.421282	-0.871875	-1.29834	0.19236	0.453803	-0.274514	1.87742	0.153508	1.77794	-0.875224	-0.048931	-0.867592	0.860123	-1.03993	0.743482	-1.53172	0.328193	0.113066	0.761222	-0.417135	0.0818329	0.32641	-0.564449	0.120702	1.96749	0.176665	1.7436		-0.696273	-0.950628	1.55617	-0.954943	0.851799	-1.44163	0.505817
Plate10_A2_ILK_R&D				-0.20778	0.0010963	-0.0297864	-0.0134177	2.43456	-0.0401081	1.92665	-0.0172934	-0.297562	-1.27163	-0.905873	-0.937184	-0.294416	-0.791416	0.444157	-1.18361		-1.31278	-0.225909	-0.0248084	-0.393267	0.140072	2.05978	-0.232151	1.95009		-0.420929		-0.878125	-0.831144	-0.658064	-0.574318	0.527295
Plate10_A20_EIF5A_PTG		-0.0640786					-0.906845	-0.129717						1.6797				-0.579059									4.56856				-0.44362					2.78435
Plate10_A21_GPANK1 (BAT4)_Santa	-0.799105	0.977403		0.112811	0.400332	-0.905516	0.206117	2.74072	-0.374738	0.134659	0.13432	-0.729727	-1.52084	0.0363559		-0.818987		0.406195		0.986852	-1.46812	-0.116525	0.336201	-0.948066	0.616236	3.22749	-0.79694	0.351617	0.224448		-1.50697	0.128839		-0.76075	-0.822472	0.509538
Plate10_A22_QSOX1_PTG				-0.416277					1.17618					-1.13975				0.379841						2.33666
Plate10_A23_ZBTB22_Santa		-0.260924	-0.13494	-0.110269		0.660245	1.36351	-0.604282		-0.0274279	0.0861984	1.68923	1.08391	-0.576156	0.005956	-0.942444		-2.23261	2.1588	-1.14964	1.1942			1.85191	0.00978145	-2.18233		-0.399515	0.280062	1.38341	2.52408	2.54552	-2.34358	1.74116		-2.93616
Plate10_A24_SLIRP_Abcam	-0.962671		0.981125	1.37508	-0.373598	2.39552	-0.721969	-0.602247	-0.386291	-1.0844	-0.0130168	-0.265218	-0.00468518	0.6972	0.562923	-1.78964	0.233679	-0.041795	0.960632	0.569611	1.28875	1.03487	-0.384815	0.827584	-0.0873329	-0.0411847	-0.0983697	-0.504285	0.548394	0.604878	0.560143	0.159207	0.594957	-1.25202	0.178745
Plate10_A3_DCD_Santa	-0.649162	-0.0812983	1.0967	-0.608814	-0.770122	1.11228	-0.237707	-2.026	-0.151838	-0.59181	1.22389	1.04295	1.75267	-0.0392812	-0.731309	-1.20441	0.98696	-0.123702	1.17676	-0.545075	0.196202	-0.250851	-0.931917	1.2036	-0.608307		-0.193649	-0.00990537	-0.101064	0.857869	0.986519	-0.502176	-1.13356	0.533278	1.32319	-0.212262
Plate10_A4_G3BP1_Abnova	0.320795	0.0127531		-1.21556	2.88131	-0.114812		1.03563	-0.80964		0.0528142	-0.929536		0.0485987	-0.13919	-0.333587	-0.248839	-0.560738	1.16714	1.28137	-1.8145	-2.5729	3.07049		-0.0361932		-0.384635		1.19581	-0.691198	-1.24297	0.316375	-1.40292	-1.91672	-2.43428	-2.07336
Plate10_A5_DCD_Santa	-0.585309	0.802885	-0.694298	-0.506022	0.10605	-0.635805	-0.343416	2.24733	-0.343365	-0.81586	-0.0848016	-1.11768	-1.17637	1.12233	1.38421	1.51214	-0.896735	0.0247188		0.656153	-1.4043	-0.16323	0.136598	0.0152312		2.34174	-0.0926818	-0.355945	-0.148828	-1.15537	-1.06821	2.02473	2.09232	0.607405	-1.11436
Plate10_A6_HIST1H1D_Abcam	-0.207447	0.258609	-0.333034	-1.49287	1.0671	-0.388145	0.0408221	2.51958	-0.889565	1.24148	-0.264181	-0.551804	-0.631894	0.32138	-0.140618	1.35734	-0.849107	-1.05764	-0.248434	-0.0322801	-0.653709		0.743412	-0.310796	-1.08419	2.20874		0.736549	0.231924	-0.0365858	0.128086	0.896825	0.221769			-0.835448
Plate10_A7_DCD_Santa	0.426966	0.120097	-0.639876	-0.260905	-0.605628	-1.38418	-0.767189	-2.33904	-0.277956	0.594488	0.696914	0.209778	0.259252	2.42321	0.500109	0.767639	-0.18297	0.459301	0.165295	0.85263	-0.680248	-0.257228	-1.11581	-1.37844	-1.00812	-2.34158	-0.188035	0.516212	0.766393	-0.432757	0.534907	1.79427	0.840252	1.76125	0.228573	0.800877
Plate10_A8_CSRP1_Abcam		-0.150104	0.536894	-0.859971	0.634415		-1.52697	2.08548	-0.502096	0.628019	0.391242				-0.230034		-1.00688		-0.981234	0.120819	-0.598785	-0.786919	0.597354		-0.993091	1.72779	-0.990816					2.11718		1.84031	-0.489133
Plate10_A9_DCD_Santa	0.318624		-0.615999	0.193301	-0.506124	-0.780707	-1.00877	-1.51159	-0.819373	0.781642	0.211988	0.135413	-0.108151	2.78387		0.846858	-0.453407	0.532427	0.447144	0.647076	-0.216812	0.33009	-0.554034	-1.56532	-0.92398	-2.64996	-0.876537	0.176321	0.701993	0.0490434	0.404736	2.78057	0.517732	1.17392	-0.177522	0.56611
Plate10_B1_GJA1(p279)_Lampe_Connexin	0.989332		1.17159	0.135815	-0.852893	0.336377	-0.00464368	-3.13856	-0.791136	0.0412439	0.23296	0.416309	-0.0886524	0.648308	-0.327307	-0.283425	1.158	0.356691	0.776734	-0.0562359	1.18864		-0.22497	0.520734	-0.339637	-2.42347	-0.331505	-0.172903	0.254222	0.26646	0.553328	0.0431262	-0.759093	-0.136953	1.09057	-0.510657
Plate10_B10_TP73_Santa	-0.615981	0.736466	-1.03402		0.0505717	-0.460326	-0.269382	2.42169	-0.337971	1.84648	0.103962	-0.42642		-0.765214		-0.828901	-0.834901	0.413946	-0.417028	0.654711		-0.427133	0.114552	-0.81188	-0.389747		-0.490318	2.06018	-0.0655147	-0.493848	-0.634326	-0.927917	-0.775548	-0.699115	-0.384216	0.756751
Plate10_B11_TLR2_Abcam	0.125374	0.0323258		0.169081	0.890088	-0.472594	-0.266157	-2.14977	0.141679	-0.966011	-0.826685	-0.401982	0.730376	-0.586307	2.42681	0.66695		0.486818	-0.0580795	0.185765		-0.130327	0.716725	-0.87739	-0.278035	-2.50585	-0.0486491	-1.25617	-0.824534	-0.242891		-0.547443
Plate10_B12_Cdkn2a_Santa	-0.113901	-0.122637			0.456837		1.03301	2.31739	-0.30556		-0.478419			-0.253037	0.258158	-0.379256	-1.84616	-0.566417	-0.499394	0.358293	-2.15857	-1.33461	0.480159		1.2853	1.94607		-0.517615	-0.193098		-2.05604	-0.764475		-0.542878	-1.71323	0.529298
Plate10_B13_GPANK1(BAT4)_Abnova	-0.757005	-0.581224	-0.495668	0.52348	0.545059	-1.25929	1.08087			-0.130281	-0.929453	-0.333869	-0.119759	1.90355	0.284899	1.67881	-1.41013		-1.17469	0.0312024	-0.610651		0.589686	-0.451152	1.28907			-0.470531	-0.320686	-0.819933	-1.07379	1.93814	0.882443	-0.0830629	-1.05757	1.81184
Plate10_B14_Cdkn2a_Santa	-1.29693	1.60179		-0.894104	0.287276	-0.343846	0.0683043	0.959858	-0.465189	1.38576	0.475512	-0.0474015	-1.10193	-1.61734		-0.261728		1.24997			-1.03816		0.329428	-0.249185	0.528625	1.05311	-0.594424	0.926295	0.364976	-0.298256			-0.527351	-0.525967	0.15863	0.929001
Plate10_B15_GPANK1(BAT4)_Abcam	-0.495137		-0.818247		-0.367983	-0.815223	-0.143207		-0.516974	0.0519826	-0.607049	-0.218099	-0.56395	2.9481	0.500957	0.728211	-0.773908	1.09052	-0.679961	0.194608	-0.261474		0.0471398	-1.13466	-0.425941	-1.28775	-0.440486	-0.160417	-0.47509	-0.709958		2.82025		-0.305814	-0.803462
Plate10_B16_NRN1_Santa	-0.232469	0.350998	1.40339	-0.336626			0.337855	-0.451838		-1.33773		2.22133		-0.624536	-0.00628877	-1.12634		-0.197744	1.70573	-0.102754	2.45905		0.899187		-0.474626	-1.77709	0.517273	-0.130585		1.29906	-0.0747335	0.403025	-0.745698	0.433774	0.343989	-0.596714
Plate10_B17_PRG2_Abcam							-0.707107	0.707107																		0.794732
Plate10_B18_RUNX3_Santa	-0.0297415	-0.00826027	1.95942	0.188135		2.04	0.0294295	-0.949704	0.163352	-0.926921	0.187932		0.730022	-0.665439	-0.0839811	-1.86677	0.0502075	-0.817674	2.51529	-0.914831	1.55352	0.538631	-0.380524	3.24288	-0.482483	-0.060794	0.186205	-0.421081	0.117195	1.07073	0.654707	0.267253	-0.690331	-0.271574		-1.0492
Plate10_B19_PRG2_Abnova	0.0153907	-0.330612	-1.40233	-0.0106652	0.13096	-1.20437	-0.060196	-0.627335	0.227982	-0.190556	0.158189	-0.550147	-0.679693	3.27209	0.44666	0.947578	-0.499717	0.356772	-0.585939	-0.549995	-0.52092	0.744633	0.218952	-1.33336	-0.39971	-0.628767	0.371736	-1.06495	0.199335	-1.09122	-0.290735	3.27411	0.39778	1.67783	-0.209507	-0.0212208
Plate10_B2_ZYX_ABnova												0.446997	-0.0461342	0.96527				-1.36613					-8.51881	-4.0831		-3.27962	-5.76913				-0.449497	4.16426	6.0744	6.5927
Plate10_B20_CLDN18_Santa	0.295899	-0.241689	1.27055	1.78364	-0.919241	-0.798295	-0.714188	1.86858	-1.15666		-0.214968	0.671668	-0.503924	0.396872	0.91701	-1.04383	-1.02816	-0.583253	0.334293	-0.250415	-0.325446	1.43539	-1.14133	-0.96278	-0.881472	1.61752	-0.947582	-1.02256		0.307616	-0.284446	-1.61429	0.937575	-0.705892	-1.34625	-0.638061
Plate10_B21_PRG2_Abcam	-1.42191	0.597557			-0.397981	0.353837	0.386007	2.06862	-0.405482	1.74898	-0.460313	-0.289194		-0.970398		-0.881667	-0.719729	0.391676		0.443713		-1.50063	-0.28385	-0.105598	0.393942	2.31648	-0.384036	1.74861	-0.348913			-1.59826	-1.28174	-0.982974	-0.840643	0.605394
Plate10_B22_Q5T7S2_ABcam	-0.318328	0.378887	-1.59622	-0.620779	1.2709	0.824194	1.34061	1.04904	-1.74476	0.830527	-0.251491	1.02143	0.135722	-0.419887	-1.03498	-1.02326	0.934642	-0.776251		0.264778			1.27477	0.756581	0.934892	1.50513		1.03664	-0.0892564		0.242833	-0.74604	-0.786725	-0.617966	0.934186	-0.242295
Plate10_B23_PPP2CA_CSignal	-0.279752	0.0650355	-0.170678	-0.785873	-1.09568	-0.867389	-0.838916	-0.782996	-0.858809	0.165216	0.452068	0.158569	0.037255	3.24104	0.286408	1.16513	-0.111763	0.221141	0.0252353	-0.289606	-0.217241	-0.462451	-0.896355	-1.21623	-1.61412	-1.34541	-0.294772	0.123353	0.553622	-0.479184	0.0895116	2.15574	0.393833	1.29703	-0.225703	0.337782
Plate10_B24_MKI67_ABcam	0.399667	0.565491		-1.5591	1.06812	-0.356131	0.135457	-1.63192	-2.33592	-0.0172014	1.53208	0.508963	0.230604	0.1308	0.432363	0.173262	0.875731	-0.152261	-0.377285		0.139841	-2.05061	0.969956	-0.523967	-1.05885		-2.18901	0.927765	1.6589	0.304137	0.47785	0.0269727	0.638563	1.00477	0.521838
Plate10_B3_TSG101_Santa	-0.610068	-1.00145	1.00462	-1.17567	-0.375257	1.76737	-0.0694461		0.881884	-1.81847	-0.500402	0.802077	1.01069	-0.875281	0.685786	0.724431	-0.450806		0.343764	-0.804823	2.37082		-1.35269		-0.522587	-2.64889	-0.344398			-0.285188	-0.0622615	0.6622		0.828727	-1.03276	-1.03103
Plate10_B4_PDIA3_Santa	1.69988	-1.58317	-1.74174	-1.39061	-0.282588	0.169489	0.868715	-0.216175	0.302457	0.587153	0.639681	-0.700907	-0.181862	1.43588	-0.607969	0.150952	1.30309	-0.452271	-0.336156	-1.22943	-1.19302	-1.07177	-0.185582	2.13432	0.614136	1.28073	1.66865	0.906297	0.974451	-0.340077	-1.09294	0.577313	-0.368592	-0.0596253	1.08848	0.0171497
Plate10_B5_SKP2_Santa	-1.27406	-0.515686	0.166925	-1.03164		1.75702	1.11346	-0.614536	0.96867	-0.969986		1.2219	0.461117	0.760477	-1.38666	-0.406869		-0.250119	1.49745		-0.569787	-0.402835	-0.944229	2.35325	0.332015	-1.72822	1.22969	0.0249391	0.578572	0.362715	-0.576933	1.46259	-1.33776	1.28267	-1.61133	-0.126086
Plate10_B6_KRAS_Santa	-0.212279	-0.811516		-1.31303	-0.866193	1.7585	0.876048	-0.421453		0.585013		1.8164	-0.0179881		-0.400189		-0.00204844	-0.99127	0.376844	-0.922165	-0.564359	-0.65505	-1.02766	1.11496	0.741235	-0.10236	-0.444908	0.683331		1.44198	-0.266609	-0.0365944		0.266533
Plate10_B7_TLR2_CSignal								0.620812						0.638743	-0.851333	-1.29922	0.890993														-0.300225		-0.302608	-0.682776		0.768198
Plate10_B8_TP63_Santa			0.451401		0.296283	2.15442	0.290318	-0.078165		-0.107273	0.483805		0.701635	-0.910498	-0.56491	-1.8054		-0.911625	1.5508		-0.531085			1.36745	-0.305217	-1.23343		-0.0862874	-0.504935		0.216751	-0.0452161	-1.29164	0.00881014		-0.729046
Plate10_B9_TLR2_Abcam	-0.633163	0.149214	1.39651		-0.673201		-1.33736	-1.33867	0.330597	-0.64799	0.0647343	0.262583	0.560452	1.52649	1.29768	-0.862245	1.15929	-1.25492	0.299697	0.0694585	2.14715	0.0841294	0.245509	0.913768	-1.13338	-0.666388	0.571385	-0.30035	0.0773144	0.409981	1.46149	2.95811	1.46777	0.0967202	0.834215
Plate10_C1_USF1_Santa	-0.104103	-0.219082	1.74864				0.0018714	-2.46573		-0.287193	0.296774	1.41307	0.691696	-0.276571	-0.10837	-0.949444	0.388767	-0.130325	1.56802	-0.580544	1.92726		-0.70385	0.697177	-0.231158		-0.736176	-0.0237252	0.0214008	1.01939	-0.437895	0.0927005	-0.213386	0.0388684		-0.275542
Plate10_C10_CAPN3 (NCL1)_Sigma	-0.166923		-0.607883	-0.47509	0.305909	-0.97815	-1.39333	1.34006	-0.775361	0.437979	0.0875887	-0.726434		2.50468	-0.0989604	1.25713	-0.624388	-0.0868406	-0.399425	-0.640461	-0.392612	-0.0180579	0.556338	-1.54193	-0.916493	1.05898	-0.631476	0.453189	0.332281		-0.640285	2.59029	-0.0738237	1.26149	-0.525648	0.126811
Plate10_C11_Hif3a_Santa			-1.4081	0.0785461	0.147369	-0.471424	-0.598328	1.94604	-0.83786	-1.3818	0.557812	0.378561	-1.01859	1.36003	1.33755	-0.367756	-0.455205	0.733162	-0.473515	0.656871	-1.15791		0.289884	-0.617765	-0.293053	2.22038	-0.981157	-0.962117	0.636259			1.50097	0.872213	0.144312	-0.344753	0.843049
Plate10_C12_CD59_Abcam	-0.769011	-0.583123	-1.65311	-0.25707	0.42067	-0.25734	0.0184512	3.13965	0.327693	1.05497	-0.0866801	-0.710862	-0.134466	-0.638803	-0.0720665	0.0398664	-0.62285	0.784085	-0.826681	-0.591843	-1.36317	-0.417148	0.303837	-0.406944	-0.122176	2.95133	0.182884	0.741462	-0.252541			-0.56656	-0.178112	-0.348719
Plate10_C13_HIF3A_Santa	-0.30232	0.496774			-1.63018		1.3814	-0.00527716	0.704767	-0.63019	0.96357		1.84337	-1.00888	-0.0656174	-1.17867	0.104582	-0.673341	4.63439	-0.386259	1.21943	0.385585	-1.49569	5.01255	0.426125	-4.14547	0.434914	0.355522	0.38572	3.4353	0.603204	-0.418386	-0.957937	-0.71275	0.524687	-0.757189
Plate10_C14_SRSF1 (SF2)_Abcam	0.0279549	-0.423428	0.174465	1.48619	0.544456	-0.494035		2.8745	-0.626031	-0.659741	-1.18836	-0.154843	-0.520259	0.173514	-0.31218	0.144243		-1.04646	0.493867	0.412705	0.768484	0.434974	0.534129	0.335297	-0.862365	3.58685	-1.28402	-0.690833	0.399126	0.0637978		1.69983	-0.0201511	-0.500165	-0.00048471	-0.69772
Plate10_C15_HIF1A_Santa	-1.07608	0.315592	0.374001	-0.971593	0.0782517	0.604111	-0.448486	0.489462		1.34476	1.72026	0.762527	1.30517	-0.72398	-0.885071	-1.96986	-0.156211	-0.762856	1.18129	-0.35563	-0.132077	-0.576165	-0.578467	0.14773	-0.694037	0.418411	-0.997539	1.94039	-0.0739227	0.317572	0.117675	-0.758956	-1.58441	-0.127471	-0.258928	-0.206408
Plate10_C16_TPI1_Abcam	-0.646164		-1.73409		0.60729		0.569064	1.42225	-0.810496	0.641228	0.243074	-0.0319714	-1.29154					1.03136	-1.31406	2.07539	-1.64767	-0.622542	0.40814		0.472393	1.55364	-1.14952	0.761662	0.13416	-0.410788	-1.1753	-0.679661	-0.83112	-1.17005	-0.895603	0.837159
Plate10_C17_HIF1A_Santa		1.06445	-1.34829	0.395035	-0.196018	1.91278		-1.38124	1.17569	-1.39651	-0.114332		0.364285	0.424132	-0.789622	-0.04344	-0.0669308		-0.990799	0.845001	-1.34894	0.749406	-0.231852	0.964042	-0.0827025	-1.46797		-1.24934	-0.370022	-1.61511	-0.45573	-0.102618	-0.267821	0.118913	0.0802141
Plate10_C18_RALY_Abcam	-0.626591	-0.435332	-0.813668		0.38668	-0.202794		2.92978		0.480672		-1.27055	-0.00715351	0.749545	-0.180968	-0.657116	-0.0218787	-0.33063	-0.477647	-0.56542	-1.05066	-0.185578	1.23436	0.0531261	0.385001	2.96625				-0.813477	-0.652325	0.437767	-0.264946			0.302182
Plate10_C19_HIF1A_Santa	-1.11532	0.243123		0.883476	1.49282	0.833268	0.875086	-0.645867	-0.945957	0.0886379	0.112598	0.283049	-0.234311	0.121243	0.815935	-2.33922	-1.3519	0.883326	0.492063	0.0544353		0.212561	1.51953	1.21338	0.34607	-0.858996	-0.638919	0.559775	-0.198658	-0.260421	0.112321	-0.609715	0.895092	-0.441674	0.122285	0.453576
Plate10_C2_CD44_Abcam		-0.327521		0.454895	-1.12094	2.21761		-0.827752	-0.242024	-0.690059	-1.00108	0.895624	-0.692249	0.817895	1.41478	0.259694	-0.0323584	-1.1265		-0.218165		-0.181951		1.62649	-1.27604	0.328191	0.0335891	-1.13376		1.14625	0.181011	1.13476	2.01255	-0.523007	0.207585
Plate10_C20_HSPB1_PTG		-0.455585		-0.583507	0.744496	0.00287452	0.142511	2.89744	-0.120449	-0.956117	-1.07087	-0.171047				-0.514801	-0.190834	0.275888	0.0762317			-0.579966		0.249674		2.48028	-0.528609	-1.06933	-0.822982		-1.04629	0.385625	-0.0113311	-0.0644446	-0.810329
Plate10_C21_TTR_Dako																	0.707107	-0.707107				0.388344											0.747963	-0.648501		1.53143
Plate10_C22_PDIA3 (ERp57)_Enzo	-0.219175	0.42457		-0.928338	0.274029	-1.20095		2.30033	-0.970784	0.382025	-0.122488			1.506	-0.490193		-0.606498	-0.348525	-0.450777	-0.387626		-0.369745	0.312097	-1.14571		2.09042	-0.935042	0.262327	0.0603758		-0.635413		-0.65734	1.0241	-0.939469	-0.153588
Plate10_C23_MYC_Santa	0.476954	0.773665	0.205464	-0.285316	-0.52593			2.67183	-0.889906	-0.778363	0.224448	1.3976	-0.727632	-0.0589271	0.0378538	-1.45774	-0.595966	-0.468039	1.3457	0.736561	0.270674	-0.900883	-0.541492		-0.172796	2.65247	-0.718102	-0.874219	-0.744484	0.849786	-0.989699	-0.389236	-0.295515	-0.542204		-0.39622
Plate10_C24_ILK_Sigma	-0.377139	-0.222023		0.10244	0.933278			2.65577	0.672274	0.114235		0.305134	-0.898333	-1.43378	0.12314	-0.357198	-0.7802	-0.837601	-0.123201	-0.214849		-0.2535	0.587931	0.318696	0.362512	2.7042	0.363425		-0.4786	0.00272989	-0.515659	-1.03878	-0.388761	-0.408168		-0.399166
Plate10_C3_USF1_Santa	0.0426931	0.146611	0.233324	-3.19925	-0.438784	0.0235683	0.198566		0.0739559	0.0110403	0.0327551		0.339003	1.71084	0.60301		0.0176849	0.204985	0.0125443	0.11975	0.23057	0.0145836	0.172994	-0.402857	0.0908541	-0.595115	0.10215	-0.139057	0.178341	-0.731973	0.0278701	1.81399	0.374187	0.713327	0.0331079	0.206093
Plate10_C4_CSRP1_Abcam	-0.546597	-0.9588	-1.24323	-0.712817	0.424582	-0.380025	0.0746067	2.83675	0.00384653	0.297666	-0.182193	-0.857796	-0.411508	1.78675	-0.329822	0.87897	-0.436414	-0.243963	-0.550654	-0.676364	-0.740646	-0.85786	0.411457	-0.480453	0.0284436	2.22736	-0.104859	0.445734	0.12233	-0.756772	-0.422828	1.38358		0.770973	-0.640977	-0.633195
Plate10_C5_MAP3K3_Santa		0.13261	0.0827491		-0.18621	0.30246	0.233204	-2.97209	0.718128	-0.88778	0.173288	0.13783	0.171086	1.54953		0.394816		0.150378	0.0151876	0.417388	-0.319578	0.870081	-0.00773897	0.236861	0.157546	-2.67981	1.02712	-0.886501	-0.0573391	0.140494	-0.144327	0.908257	-0.0131479	0.283969	-0.11493	0.191984
Plate10_C6_HNRPA2B1_Abnova	0.251636	0.207284	-0.998094	-0.819064	0.349986	-1.11015	-0.769006	2.78305	-0.71624	0.637208	-0.499931	-0.920609	-0.360564	1.65681	0.00828093	-0.325726	-0.100908	0.726036	-0.662365	-0.258608	-0.112252	-0.613827	0.692112	-1.36986	-1.01095	2.95936	-0.43126	0.595492		-0.479823	-0.0732245	1.18937	-0.185115		-0.14174	0.64334
Plate10_C7_MAP3K3_Santa		1.46697		-1.82291	0.835707	-0.447153	-0.456756	1.59349	-1.06115	0.924782	0.137791	-0.948553		0.52856	0.0486392	-0.834175		0.0347612		1.70446	-3.52153	-1.1571	0.898646	-0.514737	0.231782	1.91056	-1.41203	0.858767	0.376265			0.939977	0.105218	-0.983083	-1.04016	0.446619
Plate10_C8_CSRP1_PTG	-0.241559	-0.0873962	-0.756009	-0.675813	1.40592	-0.672347	-1.04941		-0.221312	0.438956	-0.390581	-0.602523		2.87149	-0.126874	0.472829		-0.36536	0.0569016	-0.180481	-0.812316	-0.439448	0.977954	-1.06614	-1.04277	2.40941		0.666879	0.253389	-1.14555	-0.684359	3.41152	-0.334077	1.06873		0.325879
Plate10_C9_MAP3K3_Santa				-0.0239805	-1.73725		-0.212768	-1.4529	-0.747775	0.019501			0.83096	1.30553		0.709414	0.149477	1.1598		-0.278918		1.33156		0.375226	-0.445415	-0.863771	0.274882	-0.179622			0.456066	3.09078	2.37208	1.0546	0.405453	1.5919
Plate10_D1_PPP2CA_CSignal
Plate10_D10_CRB3 _Santa	-0.620704	1.40249	-1.44453	-0.249164	0.429229	-0.369667	0.3949	3.04528	0.0484962	0.296508	-0.0705833	-0.451399	-1.05047	-0.180793	0.105917	-0.212344	-1.12016	0.0469939	-0.682696	0.954562	-1.27566	-0.33556	0.436944	-0.828644	0.56228	2.83369		0.433966	-0.125482	-0.653983	-1.14602	-0.150715	0.167204	-0.204442		0.380933
Plate10_D11_IGFBP2_R&D	-1.49017	0.637277	-1.8896	0.826242	1.08628	-0.102326	0.716714	1.19083	-0.620269	1.38517	-0.32066	0.939022	0.478513	0.233659	-1.09399	-0.299403	-1.44407	-0.233217	-0.737776	0.644361	-1.72913	0.22233	1.14392	0.377396	0.462043	1.54131	0.226334	1.43797	0.10565	1.00436		-0.445235	-0.744867	-1.16636	-0.858249	0.0194764
Plate10_D12_CRP1_Santa	-0.424086	0.199058	-2.39465	0.00470665	0.13387	-0.323366	0.313537	0.933141	-0.13171		-0.243249		0.209158	-0.704265	2.47436		-0.350993	0.304481		-0.828689	-2.16318	-0.0442731	0.281481	1.79096		0.604275		-1.26679	1.8797		-0.738077	-0.870842	-0.289162	-0.765326	-0.205233	0.522483
Plate10_D13_S100A11_ProteinTech	0.211624					-0.36488	0.226357		-1.29442	-0.138536	0.361977		-1.02796	2.43034		0.602704	-0.739545	-0.26767		0.392234	-0.938941	-0.80999	1.82645	-0.542082	0.581177	-0.111835	0.28293	-0.782074	0.629385		-1.04844	1.79752	-0.162088	0.473763	-0.353786	-0.151074
Plate10_D14_CRP1 _Santa	-1.35992	0.915646	-2.34953	0.120224	0.111715					-0.17183	0.404999		0.843828		0.333958	0.782303	0.368606		-1.56755	0.812863					0.396894		0.567125	0.00274382	0.717736				0.557045
Plate10_D15_S100A11_Epitomics	-0.05359	0.15838	0.2443		-0.274207		-1.46913	0.967738	0.090858	-0.96922	1.29127	-0.592551	-1.12921	2.49038	-0.861467	-0.208207	0.639025	-0.324369	-0.860445	-0.562996	1.11693	-1.21674	1.29694	0.892381	-1.18104	2.32966	0.488846	-1.06177	2.16267	0.99293	-1.45523	2.24147	-0.637576	2.47934	0.696041	-1.06997
Plate10_D16_ARP _Santa	-0.816488	1.14473	-0.974189	-0.205522	0.569178	-0.741672	0.546743	2.60794	-0.307407	-0.327507		-0.265387	-1.33536	-0.467696	0.992355	0.490453	-1.21128	0.301104	-0.554534	0.980287	-1.26772	0.0626296	0.465135	-0.786399	0.533833	3.07173	-0.631743	0.39301	0.296778	-0.270789	-1.01973	-0.790306		-0.588141	-0.753414	0.458484
Plate10_D17_EHD2_ProteinTech		-0.125396			0.271563	-1.23444		0.494889	2.51426	-0.83138			-0.181691	-0.959968	0.123958		0.243883	-0.315679	0.511806			-1.56562	0.325377	0.40994	-0.825853	1.06213	0.992539	-0.34486			-0.686644	0.892803		1.82892	-0.730289
Plate10_D18_TAGLN2 _Santa	-0.252883	1.28987	-1.32967	0.578072	-0.144831	-1.10022		2.06226	-0.296434	-0.781929	0.44637	-0.488872	-1.46035	0.827677	0.864099	-0.799794		0.586647		1.38347		0.709487	-0.160224	-0.543888	0.488565	1.91202	-0.79	-0.498823	0.497445	-0.297211	-1.51959	0.512184	1.11805		-0.558439	0.393061
Plate10_D19_LY6D_Abnova	-1.34904	-0.910491	-0.458427	1.67517		-0.738643	-0.533526		0.661977	-0.723717	0.408473	-0.856517	-0.570778	1.95208	0.286541	0.42964	-0.629979	1.35723	-1.07042	0.627864	-0.854572	2.13172	1.81116	-0.609368	-0.776031	-2.00424	1.67711	-0.787524	0.851112	-0.926397		2.66368	0.0938792	-0.113346	-0.532368	1.62344
Plate10_D2_HIST1H1E_Upstate	0.611614	-0.00854727	0.974198		-0.346305	0.662607	0.0963325	-3.12984		-0.506871		0.430274		0.199752	0.656512	0.246948	0.46426	-0.350934	0.260194	-0.0079159	0.643091	0.242604	0.177013	0.275009	0.0813283	-2.38514	0.45744	-0.562641	0.0744616	-0.0565585	0.124707	0.230566	-0.239974	0.674224	0.123732
Plate10_D20_TAGLN2_Santa	-0.021638	0.942241		0.0861151	0.198598	-0.990746	-0.0582964	2.8505	-0.529108		0.298465	-0.617371	-1.22019		0.466185	-0.738122	-0.937945	0.271313	-0.350699	0.857179	-1.16165	0.145969	0.237734		0.294437	2.81661	-0.588921		0.464915	-0.271973		0.0852106	0.657431			0.434407
Plate10_D21_ALDH1A3_Abgent	-1.03106	-0.90892	1.43791		-0.494854	-0.411559	-0.0457055	0.508185	-0.335511	-0.324249	-0.811211	-1.18446		-0.26938	-0.0788524	0.566019	2.68334	0.700307	-1.31489	-0.411071	3.25172	-0.368551	-0.864001	-0.171992	-0.318853	0.414684	0.309719	0.113311	-1.62068	-0.855915	-1.42367	0.0772767	0.0765017	0.406936	1.64704	0.675921
Plate10_D22_FETUB _Santa	0.0888058	0.87034	-0.234191	-1.10379	-0.0486981	-0.786188	0.128399	3.14178	-0.969727	0.618746	-0.0143174		-0.821348	-0.636947	0.0275002	-0.217695		-0.0426724	-0.330555	0.750294	-0.586607		0.246859	-0.325078	-0.103119	2.79682	-0.627629	0.798097	-0.121744	0.278004	-0.55251	-0.371402	-0.254657	-0.2755	-0.512365	0.133295
Plate10_D23_CAT_Sigma	-0.199423	0.814824	-1.33733	0.0485989	2.26759	-0.0172868	0.44595	1.50384	-1.14368	-0.444276	0.119917	0.868725	-0.536166	0.819888	-0.442121	-0.148664	-1.40478	-1.2156	0.484853	0.577581	-1.10388	-0.195975	2.18788	0.0163912	-0.469917	2.07097	-0.251405	-0.147579	0.0620367	1.27873			-0.892494	-1.1163	-1.4877	-0.686631
Plate10_D24_MED12_Santa		1.82267		-0.939626	0.729987	-0.378588	-0.169962	1.85047	-0.969658		0.0720783		-0.953204	-0.341432			-0.827116	0.104376	-0.596461	1.28107		-1.34305	0.755055			1.80812		0.293765			-1.27677	-0.62789			-1.00846	0.194894
Plate10_D3_P4C8_Lampe_LampeLab	-0.065119		-1.09453	2.41004	0.981528	0.810064	0.341757	-0.416391	0.379691	-0.413907	-0.950706		-1.78545	0.700959	-0.122938	-0.493726	0.523731	-0.805005	-0.49266	-0.372912	-0.406871	1.21778	1.01533	0.504588	0.21346	-0.193655	0.0651368	-0.823645	-0.606878	0.235351	-0.0744773	0.296436	-0.534779	-0.659789	0.129855	0.306325
Plate10_D4_CA2_Abcam	0.0736789		-0.357032				-0.731524	2.37608	-0.240954	0.345574			-0.758324	1.36096	-0.921161	-0.631042	0.334092	-0.850351	-0.254367	-0.171925	0.517767	-0.703124	0.209486	0.236904	-1.6025	3.17522	-0.854662	0.333862			-0.270685	1.42432	0.153072	0.608976	0.943528	-1.36892
Plate10_D5_PLA12_Lampe_LampeLab
Plate10_D6_CRB3 _Santa	-1.42123	0.92056		-0.964474	-0.432368	-0.975497	-0.642692	2.39867	-0.508503		0.661825		0.178706	0.964674	0.376055	-0.34493	-0.796607	0.585816	-0.513932	0.728181		-0.798857	-0.034849	-0.917829	-0.816761	2.38184	-0.570974		0.715622	-0.229119	-0.80087	1.622	0.191061		-0.404014	0.474486
Plate10_D7_S100A11_Abnova				-1.02463	0.862612	-0.747109		2.24776	-1.03489	0.521446	0.0841153	-0.856586		1.2812	-0.544977	0.220741	-0.590834	-0.418851				-1.30732	0.67632	-1.44463	-1.09507	2.76686	-0.919107	1.13134	0.114719	-0.00258522	-0.419962	0.995554	0.00513965	0.674515	-0.527861	0.195143
Plate10_D8_CRB3 _Santa	0.137261	1.80313	-0.811152	-1.61651	0.785291	-0.113107	-0.0173493	2.31412		0.102053	0.0864461	-0.10195		-0.605177	-1.07678	-0.598208	-0.6542	0.366144	1.72224	1.6641	-0.29216		0.596025	-0.515837	-0.0196949	2.19451	-0.707458	0.648729	-0.0557743		-1.11569	0.0144279	-0.825445	-0.212679		0.302456
Plate10_D9_A1BG_Hanash_Inhouse	-0.925694	1.18169	-2.0208		0.250515	-0.158157	0.254113	1.85231	0.234648	1.35458	0.199104	-0.433783	-1.07968	-0.566183	-0.835267	0.0757493	-0.580941	1.1978	-0.511566		-1.61223	-0.484999	0.26922	-0.172237	0.831256	1.63228	0.190039	1.32126	-0.00967374	-0.423728	-0.731882	-0.81136	-0.322535	-0.219554	-0.239452	1.32588
Plate10_E1_MYC_Santa	-1.92956	-1.08222		-0.526019		1.64314	0.76905		-0.25787	-0.15776	0.460033	0.813425	0.892937	0.805116	0.385567	-1.67579	0.213356	-0.353415		-1.92829	-0.652932	-0.278113	-0.017532		1.30154		-1.11194	0.0229451	-0.815913	1.54684	0.316609	1.63916	-1.48857	0.2158	0.246601
Plate10_E10_ILK_Abcam	-0.133588	0.134558	-1.16712		0.117096		0.658125	2.95497	-0.614869		-0.0745356	0.649808	-0.498078		-0.984816	-0.469249	-0.198335	-0.373959		-0.15033	-0.865519	-0.045427		0.861663	0.664306	2.88187	-0.155078	1.412	-0.289423	0.107536		-0.170082	-1.31908	0.272336	-0.624691	-0.247541
Plate10_E11_TGFA_CalBio	-0.366089	-0.974216	-0.083003	0.0311688	0.0538193	-0.00553621	0.680924	-3.07491			1.35179	0.0489813	-0.0238312	1.08453	-0.306725	0.707366	0.399379	0.476345	1.04084	-0.029339	-0.407305		0.269167	-0.985831	0.43283	-3.17285	1.16253			0.321015	0.56679	-0.0182613	-0.427202	0.290201	0.236673	-0.561005
Plate10_E12_Cy3 (not a gene)_Santa		0.497002			-0.0243963		0.330193	1.65679	-0.263239	0.692451		-0.707736				-1.94791		-0.233155		0.373692	-2.89438		0.509167			2.51303	0.0389738	0.835224	-1.47292	-1.15627				-0.805108	-2.56412
Plate10_E2_HNRPAB_Genway	0.32371	0.352013	0.712551	0.697136	-1.00819	1.74962	-0.427461		1.42369		-0.768615		-0.118959	-0.191001	-0.290792		-0.290354	-2.16334	0.260924	0.113861	1.05904	0.0363582	-1.80081	1.69868	-0.138511	0.680716		-0.60428	-1.36089	-0.254285	-0.502018	-0.37708	-0.567148	-1.07621	-0.823502	-1.95059
Plate10_E3_MAPK7_Santa	-0.240255	-0.339868	0.600717	0.562077	-1.20759	2.53399	0.316	-1.4977	0.545529	-0.775717	0.091482	1.42801	0.442525	-0.0505744	-0.165747	-0.99433	0.0781465	-1.32668	1.35561	-0.343887	1.79098	0.140645	-1.90077	2.28632	-0.737165		0.390761	-1.09647	-0.359892	0.647614		0.488795	-0.460189	-0.314235	-0.241095	-1.55729
Plate10_E4_ILK_PIERCE	-0.987463	1.79742	-1.75917	0.180788	0.747588	0.127849	0.62912		-0.794465	1.55593	-0.00198407	-0.151837	-0.739647		-0.578293	-0.164728	-1.09296	1.23185	-0.691137		-1.68775	-0.283886	0.689621	-0.247614	0.531268	2.76807	-0.418617	1.6526	0.176654	-0.343728	-0.430411	-0.523153	-0.136862	-1.37034	-1.03272	1.14022
Plate10_E5_RAB7A_Santa	-1.13015	0.586715				0.161719	-0.46089	2.51513		0.608627	0.108715		-0.112424	-1.13316		-0.447109	-0.936884	0.23971	-0.445305	0.43048			-0.308248	-0.0809843	-0.270681	2.13028	-0.47294	1.10896	-0.232332			-0.802303		-0.759166	-0.912664	0.154779
Plate10_E6_GAR1 (NOLA1)_PTG					-0.285349	1.99384			0.627766		-0.130773			-0.532745	-1.29276	0.31237		-0.692348							-0.981446	3.61536	-0.0196333	1.23845	-0.739964			0.681185	0.0416552			-0.440399
Plate10_E7_TNFRSF1B_Santa	-0.241599	0.55603	-1.17387	-2.08119	-0.379797		-0.605002	-1.73523	-0.426371	0.163844	1.21903	-0.020135	0.736634	0.459889	1.23601	0.111433	1.22355	0.95677	-0.535452	0.432704	-1.19755	-0.308356	0.0237147	-1.96929	-0.646657	-1.42075	0.0875503	-1.35371	1.09037	0.884065	1.27847	-0.933898	1.57498	0.906796	1.17281	1.21891
Plate10_E8_TXN _Abgent	0.456208								-1.36966						0.888519	-0.737908	0.762842																1.0808
Plate10_E9_ANXA5_Santa		0.541284		0.337601	-0.610595	-0.613573		2.70846		-0.120417	0.112039	0.413668	-0.972959	-0.177296		-0.703145	-0.915062		-0.0945084	0.261276			-0.506153	-0.459941	-0.169238	2.2047		-0.133388	-0.17274	0.591676	-0.849138	-0.323037		-0.695274
Plate10_F1_F7_Sigma		-1.07794			-0.554382	-0.342554	0.196172			0.00952076	-0.219745		-0.0110787	2.30445	-0.247738	1.50536	-1.26496	-0.297113		-0.829231	-0.675976			0.807343	0.374322		-0.51087	0.387908	0.433512	-0.33172	-0.874924	2.81832	-0.471266	0.901563		-0.811752
Plate10_F10_PARP(PARP1)_US Biologicals	-1.38514	0.890349	-1.79407		0.30696	0.181688	0.788544	1.71606	0.176394	1.07966	0.42358	0.115599	-1.24856		-1.13129	-0.190611	-0.709214	0.780056		0.940064	-1.87959	-0.468106	0.243232	-0.232342	0.786642		0.15142	1.29127	0.42912	-0.249595	-0.726705	-1.22948		-0.485512	-0.18139	0.787333
Plate10_F11_F7_Sigma	-0.315324	0.0615468	-1.19805	-0.434559	2.13714	-0.272914	-0.170487		-0.989955	2.30083	0.35431	-0.149174	-0.595888	0.513529		0.123473	-1.23685	-0.127629	-0.256587	0.0328915		-0.593978	1.73598		-0.351129	6.79859	-0.164479	2.03399		0.034402		0.864912	-0.650666	1.32864	-1.77542	0.393079
Plate10_F12_P4D1_Lampe_Lampe lab	-0.867703	-0.373437	0.882426	-0.908041	-0.828322	-0.318339	-2.24786	1.1741	-0.890931	0.446024	1.56116	1.02084	0.874458	-0.256341	-0.433077	0.824304	0.34074		-0.4369	0.61174	0.299624	-1.38543	-0.44093	-1.66689	-2.19031	0.242142	-1.38182	0.565083	1.12748	0.389772	0.370501	-0.168768	-0.919919	1.35644	-0.441012	-0.986726
Plate10_F2_MED12_Santa	-0.143374		-1.99492	-1.3662	0.761337		0.420544	0.811176	-2.01281	-0.358761	0.568121	0.952266	0.0947373	0.105073	0.947966	0.163128	-0.110836	1.16255	1.39149		-0.233577	-1.43542	0.874394		0.512284	0.856395	-2.32229		0.512513	0.52103	-0.415915	0.451781	1.0575	0.235375	0.412983	1.23131
Plate10_F3_ILK_Sigma	-0.0554543	0.844643	1.60583	0.0759892	-0.749143	1.9936	0.194206	-1.5551	0.45324	-0.579901	-0.835985	0.233822	-0.637277	0.893545		0.196663	-0.329265	-1.74941	0.107351	1.02768	2.71402	0.775653	0.00961216		-0.455987	-3.42441	0.780513		-0.171166	0.260457		1.06303	-0.150762	-0.111637	-0.434141	-1.58585
Plate10_F4_MED12_Santa	-0.27577	1.31143	-1.2493	-0.899884	0.0017129	-1.02351		2.58333		-0.0512246	0.743765		-0.616968	-0.760118	-0.0897012	0.0330263	-0.375904	0.669118	0.812746	1.18092	-0.985096	-0.319297	0.240967	-0.216208	0.824814		-0.123106		0.718583	0.0638939	-1.97898	-0.0394907	0.0373594	0.123548	0.0958773
Plate10_F5_GFAP_Sigma	0.195984	-0.35152	-1.07637	-0.871597	-0.108905	-1.1383	-0.495834	1.29729	-1.11905	0.543178	0.117725	-0.54327	-0.729014	2.20019	0.103625	1.85164		0.124236	-0.353247	-0.319512	-0.509309	0.0489597		-1.2429	-0.847294	1.27009	-0.238347	0.614829	0.402112	-0.606041		1.71545	0.297317	1.58021	0.45485
Plate10_F6_PRKCSH _Santa	-0.380922	1.38543	-0.69753	0.170919	0.273608	-0.344553	-0.186174	2.89901	-0.52892	0.159435	0.283673		-0.847272	-0.838063	-0.140426	-0.885722	-1.19206	0.869567	0.636158	0.867755	-1.05137	-0.0675722	0.494066	-0.533904	0.170601		-0.421169	0.461344	-0.103757	0.329431	-0.765093	-0.515744	0.190626	-0.293239	-0.739153	0.73119
Plate10_F7_VCL_Sigma	0.200962	0.165452	-1.16639	0.0721799	1.87476	-0.475591	0.169032	-0.934443	0.765604	-0.722948	0.60494	-0.10332	-1.43431	2.28051	-0.232914	0.600757	-1.26827	-0.396011	-0.194676	0.219417	-0.509995	0.974091		0.241626	0.148033	-0.432297	0.944668	-1.43721	0.658242	-0.66846	-0.883296	2.54472	-0.318601	1.78325	-1.38212	-0.638204
Plate10_F8_PRKCSH _Santa	-0.757424	1.26835	-1.67504		0.29492	-0.442749	0.204912	2.42891	-0.306704		0.367907	-0.281931			-0.0998244	-0.644103	-0.882061	0.524839		0.931562		-0.0900424			0.3738	2.01695		0.685024	0.356644				0.0603428	-0.0648743	-0.69438	0.729938
Plate10_F9_ZYX_Sigma	-0.712216	0.121967	-0.938676	0.405348		0.911219	-0.315239	0.80918	0.31751	0.137382	0.207521	0.538039		-0.0936225	0.863909	-3.01086	0.758537			0.799675	-0.410685	-0.671565		0.0600049	-0.161482	0.0566491		0.0879217	1.4464	0.911399		0.507268	-0.0476177		0.298998
Plate10_G1_CTSD_CalBio	-1.03884	-0.658195	0.475357		-1.01607	0.505009	0.967479	2.34241	-0.420836	0.000349518	0.359472	1.06514	0.749055	-1.4038	-1.07991		-0.587817	-0.258796	1.46554	-1.45554	-0.413781	-0.52163		2.63982	0.460809	1.07106		0.547054	-0.230315	0.452598	-0.120756	-1.08519	-1.77101	-0.847423		-0.439186
Plate10_G10_PARP1_Sigma	-0.411837	-0.245244	-0.265244	-0.969139	0.493377	-1.68781	-0.968285	2.39604	-0.627991	0.362901	0.0728922	0.620695		1.07606		0.748964		-0.595379	0.526007	-0.562267	-0.600653		0.665138	-1.07723		2.25016	-0.754875	0.0289181	0.0931023	0.122225	-0.807526	1.77016	-0.354437	0.593933		-0.515963
Plate10_G11_GJA1 (ser255)_Santa	-0.518281	-0.236734	0.830072	-1.03114	-0.998878		0.994314	-0.820415			1.04661	1.78419	0.889866	-0.0396508	-0.510359	-1.38959			2.23472	-0.85034	-0.0388883			1.17373	-0.397635	-0.711721	0.147397	-1.06618		1.77238	0.691909	-0.165688		0.425235
Plate10_G12_PRKCSH_ABnova
Plate10_G2_RANBP1_ABcam		0.77828	1.67637	0.301941			-1.31467	-1.04059	-1.02134	-1.57771	-0.493441	1.33844	0.102764	0.489401	0.885288		0.128545	-0.253289			3.03654		-1.72328	-0.0289955	-0.82572	-1.21946	-0.489325	-1.76282	0.111522	1.95581	0.48111	0.715504	0.674931	-1.13533		0.243638
Plate10_G3_Cx43NT1_LampeLab	0.160507	-0.595488	0.541874	-0.863047	1.66732	0.909895	-0.430398			-0.605923	0.262157	-0.00653804	-0.0966295	2.30149	-1.69268	-0.0260279	-0.676816	-0.849704	1.77316	-1.31194	0.372525	0.322462		1.10056	-0.456974	0.946328	-0.344826	0.741263	-0.223281	-0.2771	-0.521085	1.55744	-0.417609	1.62867	-0.582686	-0.974664
Plate10_G4_PDLIM1_ABnova		1.23302		-0.336743	0.340743	-0.348743	0.889938	1.78225	-1.19755	1.16269	-0.670783	0.218098	-1.53995	-0.895596		-0.312475	-1.04356	0.718673		1.45123	-1.39565	-0.662138	0.0397179	0.0990215	0.877619	2.75679	-1.09324	1.41873	-0.42832	-0.161663	-1.64525	-1.03225	-1.61441	-1.56951		0.582548
Plate10_G5_Cx43CT1_LampeLab	0.714157		-1.60497	1.99226	-0.150188	-0.103607	1.29231	1.26665	-0.536449	-1.41344	-0.824122	-1.363	0.247135	0.0279253	0.507487	-0.437758	-0.145795	0.531402	-0.914513	-0.971588	-2.48613	1.42927	0.121862	-1.16513	1.66153	1.42057	-0.749831	-1.15997	-0.860337	-1.47617	0.272387	-0.50023	0.663188	-0.503158	-0.438664	0.705273
Plate10_G6_ORM1_Abnova		-0.53668			-0.160856	-0.479969	-0.532614	2.76495	-0.896803				-0.436392	0.500671		-0.383908	-0.165473	0.327075	-0.216306	-0.981569		-1.32972	-0.0894229			3.16603					-0.951655	0.161023	-0.825172		-0.108214	0.246602
Plate10_G7_GJA1(pS373)_LampeLab	-0.743667	-0.105258	-0.240633	-0.615149	-0.391069	0.291155	1.6632	-1.63276	1.80484	-0.550467		-0.0616393	-0.338829	-0.6277	-0.423235	1.83229	0.994281	-0.855357	-0.371785	0.17519	0.0397513	-0.621684	-0.349484		1.08946	-2.01857	1.96649	-0.603851	-0.101209		-0.437604	-0.355024	-0.267099	0.567054	1.05265	-0.609292
Plate10_G8_CTSD_R&D			-0.430564		0.0763556	-0.281666		3.05484	-0.220378	0.475755	-0.868838	-0.171498	-0.759608	0.29437	-0.770016	-0.232056		-0.166693		0.60211		-0.587108	0.0480185	-0.38246		3.13153	-1.23262	0.637317	-0.465981	-0.953512			-0.941755	0.125428	-1.12704	0.142693
Plate10_G9_GJA1 (ser262)_Santa																	0.707107	-0.707107				0.420995											0.107664	1.81094	-0.4195	0.452354
Plate10_H1_ZYX_Sigma	-0.142797	-0.226326	-2.26607	1.4527		0.740426	0.389206				-0.373099	-0.27589	-0.692154	-0.566042	0.103044	0.143126		1.71388	0.164863	0.700477	-1.5167	0.408424		0.0361233	1.34586	2.0521	-0.228878		-0.743387	0.430913	-0.858609	-0.174912	0.344773	-1.26031	-1.03688
Plate10_H11_AHNAK_Abcam	-0.830165	-0.412236	-1.0379	-0.284112	1.84408	-0.258865	0.362797	2.98296	0.18769	0.115006	0.232454	-0.920522	-0.687553	0.085666	-0.486541	0.177087	-0.863043	-0.206811	-0.355889	-0.242224	-0.750528	-0.465551	1.82636	-0.190102	0.0298465	3.35703	0.130051	0.135054	0.431126	-0.540552	-0.542618	-0.145969	-0.425808	0.453498	-0.366333	-0.394316
Plate10_H2_ATF3_Santa	-0.238931	0.133941	0.237896	-1.58596	-0.678431		-0.366074	2.88914		-0.451361	-0.154125	0.343748		-0.243927	0.0626534			0.0514356	0.516344	0.00892514	-0.444659	-0.401269	-0.506874	-0.209316	-0.440642	2.0214		-0.45628	-0.418738	0.288877	-0.454088	0.315333	-0.335177		-0.367275	0.416953
Plate10_H3_ILK_Sigma	-0.632893	0.391579	0.0858886	-0.444881	0.256312	1.10178	0.765168	-0.211395	2.01839	-0.190253	-0.0319926	-1.29308	-2.24361	-0.161206	0.787397	-0.514701	1.28852	-0.971027	1.68467	0.401691	-0.102161	-1.92049	-0.577938	1.50872	1.61787	0.0953248	1.7483	-0.33196	0.578442	-0.338117	1.22251	-1.27423	-0.56216	-0.501989	1.20066	2.14807
Plate10_H5_PTBP1_Abnova
Plate10_H7_RPLP2_Abgent	-0.891983	-0.30423	-0.728586	-1.1418	-0.556863	0.307282	0.733537	1.24401	0.993128	-0.726121	0.970987	-1.13275	-0.191539	2.18911	-1.09831	1.22544	-0.683862	-0.207461	-0.86998	0.590553		0.49192	-0.25558	-0.0601958	0.155825	1.03079	1.38437	-0.30189	0.974684	-2.43335	-0.655692	2.65565	-1.12235	1.78507	-0.839046	-0.347415
Plate10_H9_ILK_Abgent		-0.0552829	1.55452	-0.673808	-0.68243	-0.523308	-0.481276	-0.49488	-0.236747	-1.41177	-0.0304402	-0.432242	1.0067	-0.114998	-0.677831	0.290211	2.84408	0.119501		-0.540543	2.05586	-0.37402	-0.432794	-1.07699	-0.634141	-0.732177	0.389469		-0.204872	0.721119	-1.37294	0.0699186	-1.33893	1.00338	2.28647	0.225316
Plate2_A1_PTPN14_R&D	-0.696233	1.13865	-1.40655	-0.368682	-0.177315	-0.0781759	-0.11328	1.84083	0.0426349	2.37016	0.343313	-0.391791	-0.932876	-0.453051	-0.75174	-0.365898			-0.514958	1.34308	-1.16753	-0.790762	-0.0935706	-0.509989	-0.0536467		-0.18273	3.55336	0.249937	-0.252184	-0.549876	-0.716302	-0.60073	-0.711712	-0.332297	0.80615
Plate2_A10_IGFBP1_Abcam	-0.642167	-0.584108	-0.113455	-0.293514	1.20145	-1.24786	-0.982931	3.32568	-0.47089	0.571168	-0.109717	0.193847	-0.0909805	-0.273012	0.192336	-0.336314	-0.510603	0.171076	0.0874855	-0.313929	0.0108221	-0.455749	1.18635	-0.626372		3.92088	-0.617928	0.203481	-0.401727	0.464243	0.119565	-0.70783	0.0421344	-0.412597		-0.0868999
Plate2_A11_RET_R&D	-0.803317	0.103597	-0.642821	-0.67447		-0.716607	-0.82927	0.731348	-0.546373	3.20333	0.363732	-0.508924	-0.485193	0.036313		-0.141508	0.212538	0.697628	-0.19858	0.43451		-0.990353		-0.835155	-1.20738	0.840256	-0.428563		0.697512	-0.260918	-0.0427361	-0.690872	-0.249993	-0.148545	0.0136312	1.26217
Plate2_A12_IL18RAP_Abcam	0.162288	0.585763	-1.94202	0.815352	1.11491	0.559808	1.77649	1.71165	-0.465932	-0.652826	-0.387771	-0.896201		-0.0538956	-0.440072	-0.514703	-1.21158	-0.161259	-0.322044	0.357617	-2.01209	1.11462		0.476526	1.55975	2.36451	-0.663766		-0.256018	-1.22683	0.31236	0.00270693	-0.575786	-0.503214	-1.63471	-0.279781
Plate2_A13_STX7_R&D			-0.905989		1.24726	-0.292778	0.450311			2.19247	0.015168	-0.211026	-1.10442	-0.703563	-1.0025	-0.144956	-0.674628	1.13465	-0.349157	2.95445	-0.834582	-1.04527	1.14193	-0.856488	0.687386	1.32062		2.01802	-0.498951	-0.454572	-1.0492	-0.795962		-0.849747	-0.358289	0.954706
Plate2_A14_IL6_Abcam	-0.678302	0.305156	0.370781	1.50579	2.31191	-0.902175	0.534005		-0.0195969	0.180705	0.245312	-1.11033	-0.680103		0.871123	-0.877563	-1.31585	-0.740864	-0.944351	0.0701486	-0.310335	0.44325	1.46089	-1.56038	-0.00797432		-0.860817	0.493161	0.525411	-0.621244	-0.3992	-1.46666	0.171774	-0.405037	-1.62015	-1.32571
Plate2_A15_TNFAIP6_R&D	-1.06295	1.24206	-0.701491	0.140839	-0.4125	0.460563	0.113692	2.2557	-0.232709	2.09064	-0.536078	-0.524316	-0.926295	-0.631638	-0.607193	-0.590706	-0.865639	0.788026	-0.453263	1.38479	-1.0109	-0.137332	-0.204685	-0.427858	0.459273		-0.148056	2.02524		-0.293978	-0.693707	-0.772759	-0.542405	-1.24061	-0.515323	0.718075
Plate2_A16_IL6ST_Abcam	-0.584871	-0.381135	-0.427445	0.0832913	3.35016	0.0389696	0.200222		-0.469533	1.00311	0.0815803		-0.322249	-0.798378	-0.701445	-0.327233	-0.693895	-0.0511489	-0.392873	-0.340257	-0.553191	0.279173	3.36926	-0.23927	0.663299		-0.428972	1.36412	0.25769	-0.0971527	-0.413227	-0.411671	-0.235889	-0.577015	-0.730184	-0.326636
Plate2_A17_GLI2_R&D	-1.11875	2.33946			1.02839	-0.501761	0.515072	1.05061	-0.330325	0.868305	-0.232062	-0.535732	-0.91228	-1.0445	-1.02838	0.393553	-0.999602	0.508012	-0.992478	2.46988		-0.883062	1.1451	-0.348197	0.550194	1.21594	-0.394108		-0.405386	-0.604041	-0.812253	-0.951992	-0.900772	-1.0631	-0.475622	0.531598
Plate2_A18_IRF9_Abcam										0.428351				-0.51763	-1.1621	-0.854488	0.698936	1.40693													-0.608276	-0.205381	0.0393293		0.423322	0.957145
Plate2_A19_RTN4RL2_R&D	-0.999499	0.987168	-0.493788	0.064312	-0.85087		-1.14531	1.18241	-1.31009	2.6493	-0.238853	0.224217		0.310537	0.0824928	-0.23342	-0.513298	0.284696	-0.334938		0.15763		-0.693308	-1.3613	-0.571647	1.39287	-1.86699	2.72632	1.08323		-0.469334	-0.826147	-0.328121	0.111701	0.442492	1.03943
Plate2_A2_ICAM2_Abcam	-0.334598	-0.386846	-0.512495	-0.26984	0.323631	-0.142673	-0.233883	3.8882	-0.466087	0.247955	-0.179473	-0.282532	-0.270694	-0.662909	-0.302766	0.0467924	-0.208058	-0.253728	-0.422882	-0.210022	-0.336219	-0.445868	-0.0333606	-0.255624	-0.108827	2.03597	-1.02908	0.439204	-0.240406	-0.159899	-0.381899	-0.402453	-0.0124432	-0.0314927	-0.414308	-0.39235
Plate2_A20_ITGA1_Abcam	-1.04467		-0.508236	-0.382199	0.217484	-0.335451	-0.367545	3.20642	-0.573764	0.414245	0.46857	-0.555199	0.0456461	1.21025	-0.436753	0.148357	-0.958889	-0.548271	-0.691661	-0.350496	-0.826878	-1.31802	0.223597	-1.16165	-1.0013	2.42934	-0.889802	1.00136	0.437352	-0.269845	-0.119066	0.882806	-0.225585	0.752735	-0.533466	-0.434923
Plate2_A21_STAT5A_R&D	-0.795442	0.392001	-0.36576	-0.166959	0.707549	-0.197163	-0.52288	2.24199	0.0124421	2.46686	0.060535	-0.571065	-1.0614	-0.795229	-0.990389	-0.791634	-0.235871	0.612417		0.353205	0.129902	-0.422036	0.492544	-1.08272	-0.9512	1.40734	-0.343274	2.077	-0.111458	-0.0676413	-0.476304	-1.41521	-0.551442	-0.782573
Plate2_A22_ITGA5 _Abcam	-0.547357	0.22885	-0.62499	-0.010833	1.16045	-1.01137	-0.416648	3.08034	-0.827765	1.43119	0.223837	-0.11256	-0.56531	-0.563089	-0.574521	0.0614256	-0.577446	-0.354202	-0.197371	0.357514	-0.507088	-0.191487	1.10481	-1.12793	-0.73397	2.94739	-0.971491	1.06269	-0.0394471	0.108273	-0.568632	-0.634188	-0.372379	0.292726		-0.481204
Plate2_A23_SFRP1_R&D	-1.25166	1.70461		-0.467366	0.961007	0.194336	0.0603333	1.92555	-0.381819	0.97933	0.156573		-0.808554	-0.38153	-1.14608	-0.45519	-1.08954		-0.89111	1.80201			0.910555	-0.604105	0.540594	2.29411	-0.434392	0.961152	-0.222838	-0.713897	-1.33066	-1.0096	-0.354616	-1.26839	-0.621641	0.812329
Plate2_A24_ITGB3_Abcam		0.802791	-1.25512	0.0344119	-0.0965192	-0.625267	-0.625806	0.548615	-2.09343	1.83959		0.0468451		0.00745098	0.0143362	0.0176013		1.3845	0.11215	0.908233	-1.24532	-0.937874	0.586688	-0.196233	-2.08541	-0.262761	-1.62482	1.84302	0.666676	0.255239	0.303006	-0.172214	0.282175	0.433424		1.21844
Plate2_A3_RPS6KA5(S212)_R&D	-0.680948	-0.206712	1.3462	0.586093	-0.54074	1.23533		-1.62375	-0.0455152		-1.60521	-0.307087	-0.459133	0.922481	0.766994	-0.263783	1.68421	-0.808422	0.30152	-0.405624	1.30664	0.427513	-0.5297	0.635589			0.00174997	-1.07662	-1.27127	-0.330266	0.793356	1.02051	0.607093	-0.621908	1.49214	-0.319833
Plate2_A4_ICAM2_Abcam	-0.052793		-0.932556	-0.363208	1.92881	-0.412465	-0.156162	1.47436	-0.263159		-0.350973	-0.476703	-0.675427	-0.941665		-0.052816	-0.833874	2.10863	-0.238921	2.8448	-0.991528	0.0632935	1.73503	-0.624514	-0.273067	0.994675	-0.620897	2.05995	-0.0715212	-0.332116	-0.728995	-1.09717	0.178538	-0.910802	-0.514308	1.6129
Plate2_A5_JAK3_R&D	-0.703221		-0.774392	0.605399	-0.199056			1.36141	0.249501	2.32773	0.000999436	-0.101572	-1.04746	-1.20865		-0.239837	-1.00234	0.731486		1.13544		-0.0609367	-0.213225	0.00774826	0.521446	1.70384	0.327279	1.94515	-0.153411	-0.256409	-0.799387	-1.33128	-0.844972	-1.08137	-0.373244
Plate2_A6_ICAM2_Abcam	-0.159408	-0.186733	-1.2065	1.05509	1.53217	-0.0166713	0.575359	2.30634	0.11438		-0.401865	-0.320855		-0.946086		-0.866441	-1.16134	-0.317431	0.155106	0.223813	-1.00116	0.897391	1.56679	-0.215989	0.831787	2.07036	0.0955882		-0.507977	-0.000635401	-0.430752	-1.34758	-0.466568	-1.17483	-0.995176	-0.166488
Plate2_A7_RELB_R&D	-0.62702	0.944089	-1.62568	0.154797	0.504928	0.260178		2.37523	0.466304		0.561898	-0.0430861	-0.684905	-0.917387	-0.90004	-1.1216	-0.365902	1.01819	-0.301065	0.733138	-1.43446	-0.292971	0.472252	-0.100397	0.6489		0.312525	3.07576	0.50715	-0.369315	-0.448538		-0.759117	-0.810849	0.26343	1.29657
Plate2_A8_IFNGR1_Abcam	-0.536112	-0.0774713	-0.621708	0.230345	1.72973	-0.225619	-0.897999	2.83962	-0.375559	1.03819	-0.0951928		-0.478731	-0.848706	-0.497386	-0.658048	-0.686023	0.160669	0.30358	0.331866	-0.30693		1.91719	-1.09462	-0.585251	2.50831	-0.464378	0.609125	0.252425	-0.269055	-0.061587		-0.275016	-0.824275	-0.162475	0.116377
Plate2_A9_ROBO4_R&D	-1.04248	0.651473	-0.868452	0.23895	0.523394	-0.254357	-0.362237	2.93809	-0.514191	1.44532	-0.504761	-0.351702	-0.0601677	-0.829161	-0.643135	-0.597182	-0.707958	0.93855	-0.635424	0.319544	-0.390076	-0.058251	0.669835	-0.657651	0.0176973	3.25497	-0.478	0.956093	-0.361784	-0.437772	-0.740577	-1.06553	-0.328158	-0.572189	-0.865663	0.930473
Plate2_B1_MMP-7_R&D		1.0888	-0.636506		1.65293	-0.818933				1.29274			0.010462	-0.22421	-1.36081	-1.16521	-0.0964397	0.25718	2.72876	3.05328	1.66033	-0.851088			-1.54495		-1.76539	0.327635	0.486286		0.491668	-1.64564		-1.16865	1.40546	0.899825
Plate2_B10_BMP7_AbD	-0.255995	-0.0827474	-0.541023	0.271602	-0.931994	1.98767			0.143614	-1.29228				0.493396	-0.0638747	-1.41806	0.0186657	1.67103	-0.801926	-0.584679	-0.371273	0.130621	-0.90028		-0.0327792	-0.792154	0.643583		-0.958637	0.0805406	-0.623786	0.517085	0.00230069		-0.338589	1.95007
Plate2_B11_COL4A3_Santa	-0.0387439	1.20088		-0.0709093	0.0235912	-0.172973	-0.120036	2.86381	-0.316084	-0.902018	0.0300923	1.07958	-0.917604	-0.218929	-0.125451	-1.73194	-0.565264	-0.0180032		0.674303		-0.132109	0.115757	0.0421753	0.194349	3.04044		-0.155677	-0.0238899	0.835062	-1.06002	-0.0876094	-0.206142	-0.5257	-0.39444	0.263665
Plate2_B12_PLAUR_AbD	0.159596	0.664901	-1.32726	0.495416		1.98613	0.852675		0.956422		-1.26157	-0.172295	-0.470989	0.306927	-0.490987	-1.66106	-0.0379073		-0.551078	0.609835	-1.10248	0.776021	0.156		1.00559	1.65337	1.60661			-0.364592	-0.527859	0.325867	-0.317088		0.210022	2.21009
Plate2_B13_COL5A1_Santa	-1.1313	0.445751	0.576583		-0.620184	0.208579			-0.430258	2.44561	0.606443		0.347069	-0.630032	-1.20173	-1.06509	-0.493492	0.942048	1.58994	-0.218724	-0.297755	-0.972266	-0.89066	2.11458	0.773823		-0.369207	2.53699	0.154679	0.921244	-0.267217	-0.306914	-1.74624	-0.151125	-0.207241	0.716354
Plate2_B14_MUC17_AbD	-0.296115	0.815911	-1.10065	-0.750769	0.020331	-0.336295	-0.288623	2.18273		1.86608	-0.0401888		-0.934171	-1.13866	-0.788754	-0.202822	-0.0964685	1.08847	-0.450694	0.78486	-0.680532	-1.04614	-0.0904972	-0.822407	-0.182552	1.33165	-0.575179	1.91905	0.142584	-0.0990542	-0.562174	-1.31491	-0.34722	-0.553904	0.0767375	1.18601
Plate2_B15_COL5A3_Santa	-0.352579	1.50537	0.114692	-1.94515	0.0905404	0.0871834	0.0520491	2.86412	-0.539392	0.144452	0.110847		-0.239763	-0.523256	-0.572554	-0.371942	-0.647874	0.223256	1.16901		-0.658711	-0.737015	0.125602		-0.114519	2.90806		0.458737	-0.24763	0.4675		-0.48445	-0.681771	-0.310121		0.221576
Plate2_B16_KSR1_AbD		1.13877	-0.898092	-0.0943003		-0.136927	0.0665398	2.1441	-0.185838	1.88977	-0.336643	-0.56548	-1.17505	-0.660086	-0.959826	-0.404249	-0.721181	0.898485	-0.636353	1.10174	-0.81451	-0.186168	0.0107124	-0.446476	0.135338	1.62166	-0.149665	1.64077	-0.188106	-0.591598	-0.822838	-1.08203	-0.476538	-0.751127	-0.517252	1.02339
Plate2_B17_LAMA1_Santa	-0.965046	0.0566474	0.542946	-1.85807	-0.323508	1.87352	0.822277	-1.05265	0.94496	-0.75094	0.362396	1.43209	0.457359	-0.457379		-0.912224	-0.172378		1.52178	-0.70073	-0.256759	-0.679693	-0.468345	2.47583	0.136551	-1.66652	0.955341	-0.368949	-0.280662	0.984375	0.0285346	-0.173359	-1.01441	0.170666	-0.429868
Plate2_B18_KRT7_AbD	-1.08679	1.36449	-1.43267	0.178788	0.485003	-0.0654648	0.377772	1.32482	0.383641	1.6298	0.314251	-0.20308		-1.47828	-0.908077		-0.884207		-0.959941	1.16593	-1.30566	0.0142976	0.657929	-0.407811	0.727175	1.30121	0.474042	2.03001	0.262939	-0.153376	-1.12736	-1.47425	-0.502026	-0.368245	-0.403874	0.81341
Plate2_B19_LAMB1_Santa	-0.506898	0.791791	-0.0355818	-1.28283	-0.00366337	0.22655	0.0158595	2.16814	0.154028	1.87545	-0.0666346	0.987187	-0.580799	-1.12988	-1.08726	-1.40572	-0.516732	0.396986	1.11175	0.489195		-0.632482	0.256484	0.144088	0.210938	2.0093	0.12056	2.23985	-0.259149	0.514157	-0.745508	-1.11377	-1.07939	-0.507845		0.555843
Plate2_B20_LILRB3_AbD	0.315517	1.31205	-0.634415	0.293599	1.15662	-0.193583	-0.351036	-0.0800251	-2.14779	-1.39958	-1.61224	-0.0128724	0.605449	1.70866	0.566134	-0.311112	0.430587	0.354038	-0.177538	0.813582	-3.31964	0.0235826	0.894604	0.89992	-1.41271	0.0975103	-2.49979	-0.929166	-0.888704	-0.320413	1.31664	-3.27686	0.0136092	-0.374332	0.267981	0.661092
Plate2_B21_CDKN2B_Santa	-0.948553	-1.21578	0.0946545	-0.00797344	0.370254	1.74965	1.1844	-0.731479	1.14158	-0.955633	0.486449	1.69032	0.896183	-0.639956	-0.756271	-1.19721	-0.20941	-0.951233	1.75189	-1.98982	0.0128176	0.340489	0.0304326	1.82866	0.673461	-1.15009	1.10332	-0.492727	-0.115289	0.443928	-0.00716336	-0.143816	-1.24181	0.336095	-0.0163567	-0.594036
Plate2_B22_GP1BA_AbD	-0.866098	-0.299159	-0.922887	0.598187	1.18252	0.155828	0.328405	1.96785	-0.665425	0.53039	0.990248	1.22925	-0.00382094	-2.30807	-0.576065	-0.53242	-0.227406	-0.581332	-0.550114	-0.480335	-0.883523	0.94873	0.472462	-1.17014	-0.982266	1.75232	-0.505249	-0.164981	0.716862	0.63342	0.930021	-3.23393	-0.997276	0.0711879	-0.326618	-1.39362
Plate2_B23_CDKN2B_Santa	-0.734037	0.417721	1.39709	-0.715454	-0.0315489	2.06377		-0.815834	0.450163	-0.536074	0.324962	1.57637	0.671244	-0.416198	-0.635626	-1.65209	-0.42865	-0.935808	2.01538	-0.704338	0.193162	0.352754	-0.213972	2.60821	-0.32873	-1.02349	0.715191	-0.31086	-0.338329	1.00796	0.264725	-0.239664	-1.21789	-0.121206	-0.322829	-0.495159
Plate2_B24_LRP1_AbD	-1.22654	1.39003	-1.6642	-0.449546	0.619271		0.435505	1.76655	0.244815	1.1627	0.497695	-0.133133	-1.25607	-0.788224	-0.913606	0.263943	-0.721605	0.772412			-1.4263	-0.627437	0.623581	-0.104767	0.524637	1.84528		1.88093	0.462129	-0.10225	-0.861754	-1.22302	-0.56067	-0.392529	-0.0215051	1.36539
Plate2_B3_MMP-7_R&D	-0.732559	0.152376	-1.15673	-0.395236		-0.0727956	-2.02024	0.581953	-0.952571	1.87856	1.32268	-1.01291	-0.177393	0.477942	0.166047	0.0754401	1.30393	0.561504	0.606659	-0.476513	-0.220121	-0.166242		-1.20044	-1.83384	-0.240239	-1.69666	1.81848	2.20676		0.902321	-0.0633843	-0.197963	-0.438009	1.29359	1.37832
Plate2_B4_DNAL4_USBio		0.621965	-1.35877	-0.171942	1.11219	-0.312596	-0.0511308	-0.0273946	-0.338374	-0.318658	-1.18713	-0.840464	-0.206559	-0.505758	3.05954	0.617635	-0.152633	0.0600752	-0.12734	0.650916	-0.828182	-0.341314		-0.0718771	0.245639	-0.308906	-0.440429	-0.430455	-0.856654	-0.206881	-0.0303271	-0.614345	3.1874	0.196676	-0.255995	-0.217133
Plate2_B5_SPARC/Osteonectin_R&D	-0.690839	1.78851	-0.674426	-0.336099	0.249224	-0.287693	-0.0953329	2.87574	-0.578588	0.314828	-0.316467	-0.452877		-1.05835		-0.384073	-0.539449	0.185887	-0.468139	1.73639	-0.569187	-0.274569	0.116386	-0.757069	-0.0499863	2.60681	-0.868882	0.519783	-0.41794	-0.928399	-0.612406	-0.967288	-0.794551	-0.86707	-0.819785	0.0690749
Plate2_B6_RASSF5_USBio	1.44247	0.535014	1.38004	-0.361094	0.152238	0.829988	-1.7057		-1.47622	0.481022	0.526404	0.01968		-1.49432	-0.139458		-0.190071		-0.739159	0.387917	-0.0161961	-0.5777	-0.0439573	-0.0325558	-0.64143	1.09543	-4.0937	2.24389	0.059896		-0.130536	-1.23843	-1.21071	0.275895	-0.12348	-0.527495
Plate2_B7_SPARC/Osteonectin_R&D		0.939235		-0.448215				2.04108	-0.214606	1.42416	-0.292821	-0.568934	-1.18578	-0.65762	-0.866459	-0.66098		0.490936	-0.529528	0.727658	-1.08769	-0.469759	0.230816	-0.739754	0.0188941	1.77452	-0.165075	1.57329	-0.146467	-0.518597	-0.654614	-1.05165	-0.621457	-0.729313	-0.0699846	0.575215
Plate2_B8_CYCS_AbD	-0.679844	1.22683	-1.09017	0.313321		0.653397	0.445684		0.295536	1.92781	-1.49325	-0.664961		-0.381532	-0.897454	-1.09691	0.245612	1.19592		1.28079	-1.68163	0.526381	0.610641	0.261834	0.337576	4.94745	0.471777	2.38731		-0.752942	-0.790403	-0.935429	-0.577869	-2.0771	-0.109811	1.81164
Plate2_B9_SPP1/Osteopontin_R&D	-0.311895	0.0903615	-1.35674	1.37103	0.511954	-1.20306	-1.7345	0.770267	-0.802723	0.246485	1.98779	0.201818			0.415734	-0.860603	0.448854	0.225236	0.339717	0.205443	-1.33008	0.680926	-0.52164	-0.806953	-1.13575	1.78191	-1.36579	0.273506	2.06131	0.312347	0.12618	-0.336896	0.0369543	0.0132336	0.488448	0.614024
Plate2_C1_WNT9A_R&D	-0.449524	0.165175			-0.431142	-0.185383	-0.0773561	2.46262		1.57782	-0.675392	-0.213522	0.762791	-0.816544	-1.51725	-0.418991	-0.702254	0.518953	-1.00134	0.236715	-1.51263		0.804275				-0.544799	1.22527	-0.741333	-0.823727	-0.274845	-0.692119	-0.707179	-0.468869	-1.19399
Plate2_C10_KRT10_Abcam	-0.174242	-0.0553452	-1.0558	1.88332	1.338	0.697965	0.805505	1.43011	0.268748	0.457362	-1.06648	-0.96344	-0.898622	0.207976	-0.268028	-1.91395	-0.629826	-0.0632425	0.606065	-0.334133	-1.03299	1.33801	1.10967	0.0208139	0.195401	1.33145	0.30363	0.480264	0.254259	-0.311112	-0.297785		0.262734	-2.25628	0.621967	1.27272
Plate2_C11_PTP4A3_R&D	-0.333929	0.780671	1.65682	0.391371	-0.675449	-0.277347	-0.945347	-0.782199	-0.95281	1.56327	-0.371303	-0.15809	-0.908184	0.632399	-0.715929	2.00773	-1.36242	0.450753	-0.311423	1.48401	0.781406	0.065667	-0.56984	-1.20218	-1.77781	-1.17632	-0.845585	1.75865	-0.199365	-0.534433	-0.738313	0.421146	-0.441531	1.5871	-0.804575	0.786332
Plate2_C12_KRT14_Abcam	-0.378744	-0.0949528	-0.247273	-0.517234	-0.283464		-0.0267467	1.70226	-0.683261	0.735146	0.306163	0.0629624	2.78108	-0.885083	-0.526964	0.262278	-1.36504	-0.841125	-0.461702	-0.130907	-0.657375	-0.682565	-0.273718	-0.590152	-0.0603882	1.009	-0.134267	0.790363	-0.0626657	0.0978405	1.45179	-1.2043	-0.672012	-0.00819868	-0.991595	-1.04617
Plate2_C13_TIAM1_R&D		1.93726			0.399264	-0.364922	0.342714	1.51299	-0.960926	1.21342	-0.461256	-0.7329	-0.818119	-1.00213	-1.11838	-0.00538382	-0.829912	0.888293	-0.575292	2.21049		-0.900973	0.623196	-0.626253	0.276834	1.69482	-0.674933	1.44121	-0.575715	-0.982144	-0.838203	-0.749707	-0.510034	-1.15619	-0.274456	0.626795
Plate2_C14_L1CAM_Abcam	-0.226078	-0.514024	-0.807925	-0.124432	1.87173	-0.213262	0.754992	2.86774	0.161724	0.440142	-0.207858	0.0122034	-0.852018	-1.31072	-0.506747	-0.187331	-0.534579	-0.623563	-0.17896	-0.260678	-0.426308	-0.278696		-0.0807948	0.238782		0.243346	0.35105	-0.00471968	0.1977	-0.819314	-1.40539	-0.0724433	-0.41883	-0.419176	-0.0581479
Plate2_C15_ADAM23_R&D	-0.913005	1.03948	-0.947312	-0.251056	-0.283925	0.0560694	-0.259588	2.58802	0.265989	1.96204	-0.3522	-0.385121	-0.823933	-0.605276	-0.588364	-0.677012	-0.693005	0.868192	-0.538927	0.813165	-1.02043	-0.27688	-0.26618	-1.0182	0.143028	2.43276	0.209515	2.08044	-0.279868	-0.693127	-0.477048	-0.683562	-0.216145	-0.949953	-0.664019	0.750026
Plate2_C16_LEPR_Abcam	-0.783679	-0.164274	-1.14688	-0.142002	2.37157	-0.838836		1.3239	-0.715582	1.07887		-0.174239	-0.194205	-0.511649	0.779394	0.244392	-1.12678		-0.193039	0.156406	-1.09295	-0.305468	1.94787	-0.627153	0.560641	2.48212	-0.592062	1.38174	-0.415358	-0.240944	-0.534779	-0.979374	1.21634		-1.01404	-0.194356
Plate2_C17_STAT4_R&D	-1.92736	0.897763	-0.337272	0.931121	-0.00234334	0.046183		1.93524	-0.67685	0.757233		-0.120868	-0.975775	-0.0733731	-0.894882	-1.05175	0.143886	1.34905	1.52799	0.233434	-0.134576	0.433777	-0.0588669	-0.669624		1.94508	-0.933874	0.884478	0.271644	0.17507	0.0423748	-0.23446	-0.0193686	-0.544273	0.996789	1.93659
Plate2_C18_LGALS7_Abcam	-0.536704	-0.0141253	-0.134916	-0.203079	-1.20803	0.0965175	-0.281842	2.48848	-0.0390906	2.12787	0.650348	-0.0852184	-0.50954	-0.412993	0.511922	-1.62497	-0.0386289	-0.786008	0.769764	-0.589	-0.93958	-0.382005	-1.58505	-0.951814	-0.630444	2.26106	-0.784049	2.01834	0.281105	0.0626793	0.48971	-1.33276	0.448492	-1.19472		0.250167
Plate2_C19_PPP2CA_R&D	-0.493588	0.529851	-0.680995	-0.114276	0.662906	-0.160577	-0.906704	2.91844	-0.751633	1.61597	-0.518083	-0.549456	-0.626086	-0.872115	-0.419203	0.0208482		0.3447		0.274865	-0.347867	-0.369665	0.438361	-1.24901	-0.44869	2.59616	-0.909913	1.48691	-0.181287	-0.546811	-0.286976	-1.31706	-0.165925	-0.430946	-0.385381	0.454817
Plate2_C2_ITGB8_Abcam	-0.147867	-0.361932	-0.924899		1.10836	0.0480445	-0.777251	0.082064	0.236334	-0.489148	-1.27822	-0.634354	-0.280491	-0.0777897	3.24271	0.261805	-0.277749	0.270386		-0.543606	-0.924087	-0.350437	1.3119	-0.0692703	-1.04996	-0.555511	0.208325	-0.675335	-1.06061	-0.779059	-0.43565	-0.0844555	3.33821	0.236581	-0.602404	0.689881
Plate2_C20_LIFR_Abcam	0.576541	0.468511	0.444725	0.609395	-1.18296	-0.948533	-2.07816	0.234012	-2.27038	0.626495	0.694551	0.555685	0.63821	0.811446	0.665832	-0.339224		0.493849	0.693869	0.539789	0.501061	-1.11984	-0.65329	-2.11195	-2.09984	0.280117	-2.04825	0.976108	0.591543	0.577299	0.745455	0.628334	0.598943	0.265002	0.426627	0.555425
Plate2_C21_REG3A_R&D	-1.12166	0.802833	-1.74001	0.24352	0.831932	0.153115	0.720194	1.44083	-0.780639	1.79319	-0.322267	-0.927618	-0.542612	-0.546111	0.0293093	0.20876	-1.39502	1.15226	-0.64536	0.813973	-1.55999	0.424115	0.809047	-0.735321	0.953887	1.71887	-0.894969	2.01589	-0.409332	-0.715669	-0.487424	-0.0987264	-0.466884	-1.14466	-0.45998	1.49145
Plate2_C22_LSAMP_Abcam	-0.475371	0.83244	0.354187	-0.137514	1.23727	-1.04199	1.09853	2.21799	-0.981448	0.795719	-0.393929	0.238121	-0.652914		-0.396555	-1.40567	-1.34995	0.0610792	0.267339	0.691585	0.426099	-0.275106	1.0377	-1.1408	0.690174	2.47103	-1.13034	0.918333	0.236431		-0.11498	-1.38872		-1.46557	-0.386701	0.432751
Plate2_C23_THBS4_R&D	-0.884024	2.64358	-0.940635	-0.0276166	-0.5828	0.258084	0.688454	1.30131	-0.966589	1.36184	-0.390211	0.154423	-0.850464	-0.0310162	-0.938383	-0.169272	-1.01189	0.385211	-1.18593	3.35959	-0.588546	-0.621997	-0.54108	-0.625306	-0.698696	1.49789	-1.168	1.35494	-0.421262	-0.819851	-1.01105	-0.377418	-0.847291	-0.451546	-1.08283	0.369716
Plate2_C24_LTBP1_Abcam	-0.567004	0.708456	-0.677801	0.559089	0.682743	-1.86164	0.6466	0.887525	-1.9744	0.81527	-0.0497131		-0.00669824					0.837574	0.534243	-0.314476	-0.956635	-0.121893	1.10841	0.757465	-0.678976	1.07522	-0.627837	0.0812425	0.318654	-0.53814	0.00740616	0.376463	0.272068			1.09628
Plate2_C3_STAT1_R&D		0.457615	-0.776578	-0.33034	0.847257	-0.184626	-0.787082	1.31161	0.49397	1.46319	-1.19355	-0.685138	-1.46286	-0.924627	-0.678204		0.868838	1.58052	-0.388764	0.00824753	-0.734479	-0.466537	0.279213	-0.836174	-0.121232	3.42775	-0.0939369	0.757742	-0.120868	0.151846	0.0331247	-0.529454	-0.972099	-0.783427	0.477991	2.21483
Plate2_C4_ITSN_Abcam		0.96443		-0.600725	0.295938	-0.393343	-0.0388296	-1.10393	-0.210205	1.0167	-1.38249	-0.527651	-0.377452		2.31177		-0.840578	0.886377		0.847025	-0.843343	-0.757543	0.179267		-0.369817	-1.17026	-0.215308	1.3276	-1.48404		-0.241559	-0.544525		0.633338	-0.839803	1.00754
Plate2_C5_SFRP4_R&D	-0.535696	2.48547	-1.63762	-0.34348	0.849791	0.0951279	0.0561437	1.32512	-0.510318	1.18945	-0.171836	-0.662748	-0.544157	-0.19059	-1.11046	-0.046552	-0.990722	0.743077	-0.167188	2.13966	-1.61597	-0.876564	0.890519	-1.41671	0.392524	1.45941	-0.483411	1.36997	-0.197511	-0.621462		-0.680714	-0.587063	-1.35728	-0.303783	0.750873
Plate2_C6_KIT_Abcam	-0.406538	-0.588012	-0.703941	-0.449916	0.983401	0.952241	-0.0238453	3.06185	0.59645	0.21722	-0.433455	-0.127354	0.869569	-0.900554	-0.606254	-0.879667	-0.719585	-0.841612	-0.637068	-0.543581	-0.957605	-0.235073	0.657363	1.0163	-0.337464	2.69966	0.353267	0.62743	-0.18267	-0.252892	-0.0271671	-0.912403	-0.493638	-0.600115	-0.803973	-0.817241
Plate2_C7_SIGLEC5_R&D	-0.333568	-0.191789	-0.980759	1.16724	-0.239449	0.400108	0.215985	2.36387	-0.101727	1.74544	-0.387929	-0.426039	0.489839	-0.433073	-0.836492	-0.948141	-1.50352		0.300453	0.614799	-1.21725	0.484284	-0.478612	-0.437617		1.86316	-0.659398	1.64671	-0.483078	0.0141454	-0.570216	-0.425456	-0.261717	-0.786512		-0.421746
Plate2_C8_KLK11_Abcam	0.0460483	0.588252	-0.474686	-0.187185	-0.352759	-0.346044	-2.3973	0.00524095	-0.858137	1.00926	-0.851492	1.08011	-0.0662166	0.262595	2.4034	-0.725474	0.387846	0.476547	0.51877	0.623876	-0.618169	0.534278	-0.76505	-0.827653		-0.140042	-1.543	0.55294	0.722583	0.858014	0.710863	-0.0432052	1.74004	1.39296	0.626487	1.02534
Plate2_C9_PTK2B(Y402)_R&D	-1.53014	0.766804	-0.959608	0.346098	0.585893	0.299735	-0.0314034	1.95323	0.17962	1.42949	-0.242738		-1.1399		-1.27963	-0.753603		0.376156		0.613024	-1.40215	0.168937	0.50836	-0.229128	-0.0136206	2.02389	0.170794	1.43704	0.0611669	-0.177086	-0.525849		-0.794495	-1.15396	-0.193027	0.602075
Plate2_D1_PTK2_Santa	-0.629297	1.372			-0.166951	-0.581741	-0.083494	2.82437	-1.13316	0.400956	-0.110051	-0.431248	-0.384934	-0.483378	-0.0989658		-1.02637	0.532268		1.25917	-1.03733		0.109648	-1.09765	0.167265	2.26279		0.482405	-0.191606		-0.763483	-0.0759894	-0.0332575	-0.761924	-0.760909	0.464349
Plate2_D10_CD24_AbD	-1.23122	0.430509	-0.803014	-0.153608	0.246528	-1.07901	-0.18092	2.91799	-0.527428	1.73735	0.109646	-0.0661039	-0.382953	-0.618662	-0.222371	-0.317165	-0.583859	0.724292	-0.308559	0.354532	-0.801169	-0.657336	0.0439736	-1.32833	-0.757533	2.07493	-0.828465	1.94545	0.160782	0.0261091	-0.12043	-0.835225	-0.10941	-0.846242	-0.211958	0.648611
Plate2_D11_MAPK3 (Y204)_Santa	-0.890563	0.139202	0.0178861	-1.06472	-0.386143	1.62442	0.288824	2.08309	0.623884	0.989379	-0.194341	0.862888	-0.571202	-0.795782	-0.78582	-1.87462	-0.580518	0.514147	1.13637		-0.453816		0.0712939	1.64739	0.286732	2.10168	0.14236	1.79193	-0.731789	0.72097			-0.964514		-0.407535	0.710305
Plate2_D12_LYZ_AbD	0.897057		-0.818005		-0.871264		0.548883	-1.19886		2.24247		0.418703	-0.935281		-0.393189	0.717718	-0.522135	-0.0860957	1.69239			2.09342	0.736033	1.12891		-0.918855	-0.618468			-0.198045		-1.64198		-0.670776	-0.463388	0.0508386
Plate2_D13_AKT1/2/3 (S473)_Santa	-1.44846	0.382262	1.16862		-1.3752	0.948055	1.42657	0.193876	0.478075	-0.561767	0.811337		1.56866	-0.660453	-0.763766	-1.11058	-0.366414	-0.69081		-0.976534	0.0556205	-0.237603			0.358416	-0.679898	-0.4169	-0.164732	-0.0224332	1.25994	0.00298716		-1.34577	-1.09057	0.174745	-0.709208
Plate2_D14_IFNG_AbD	-0.972156	1.25253	-1.44542	-0.725561	0.136827	-0.130075	0.12124	2.19963	-0.119262	1.81756	0.0509822	-0.266074		-0.87027	-0.917626	-0.0789015	-0.727948	0.674523	-0.754056	1.24233	-1.38273	-0.534418	0.278992	-0.573043	0.298042		-0.125182	1.84679	0.00237661	-0.51169	-0.937875	-0.893255	-0.695173	-0.627711	-0.440398	0.814626
Plate2_D15_AKT1/2/3 (T308)_Santa	-1.40575	-0.473264	1.07951	-1.11978	-0.734285	1.80878	0.787018	-0.766014	0.86174	-0.809515	0.756874	1.03155	1.33269	-0.459093	-0.921508		-0.376515	-0.592431	1.28359	-1.19172	0.0857608	0.625314		3.29346	-0.351916	-0.904683	0.250614	-0.151484	0.0503429	0.961542	0.260786	-0.3974	-1.77897	-0.236309	0.346827	-0.600994
Plate2_D16_CEACAM1/3/6_AbD	-1.15357	1.11547	-0.559093	-0.505593	0.532411	0.148721	0.306388	1.33064	0.239446	2.19449	-0.104193	-0.099152	-1.37961	-0.986979	-1.50616	0.346565	-0.832719	0.912937	-0.759786	1.14765	-0.0962311	-0.396424	0.773839	-0.481045	0.333265	1.859	0.160903	3.24058	0.193855		-0.718605	-1.18014	-0.81269	-0.525195	-0.356483	1.03614
Plate2_D17_ESR1 (S104/106)_Santa	-0.908616		0.813837	-0.893191	-0.438036	1.48854	1.1665	-1.95952	0.148227	-0.422325	0.431538	1.5353	1.07653	-0.556856	-0.77466		-0.206469	-0.500794	1.59605	-0.845242	-0.101594	0.454869		2.46936	-0.25127	-1.19313	0.57881	0.334345	0.082549	0.918625	-0.200632	-0.314041	-1.16895	0.153469	-0.128161	-0.267441
Plate2_D18_ITGA3_AbD	-0.808986	2.06356	-1.66164	0.0513487	0.523596	-0.118575	-0.000891438	0.575246	0.297837	1.55667	0.418925	-0.372286	-1.20333	-0.878974	-1.32364	0.13674	-0.525027	1.26942	-0.900077	2.26186	-2.05833	0.446521	0.267123	-0.210035	0.514386	0.493518	0.45806	1.24523	0.475198	-0.37778	-0.867254	-0.978969	-0.503502	-0.480469	0.0572978	1.15852
Plate2_D19_TRPS1_Santa		1.54533	-0.879485	0.152867	0.662489	0.564082	0.946913	0.0808955	1.33625	-1.5704	0.218972	-0.306068	-1.56235	-0.769851	0.477669	-0.459625	-1.4823	1.04462		-0.727045	-2.66845	0.598006	1.20136	-0.184246	1.92923	0.181911	0.729777	-1.32359	-0.102993	-0.0742093		-0.218716	1.03663	-1.98689	-0.284345	1.74748
Plate2_D2_ICAM2_AbD	-1.26584	0.158929		-0.832225	1.06324	0.222212	-0.472123	1.23529	-0.927567	2.01712		0.387308	-0.753726	-1.21859	0.868716	-0.852789		0.370047	-0.608791	0.579536	-2.08934	-1.22864	0.769404	-0.0876303	-0.189451	1.85418	-1.35554	2.03348	-0.693289	0.0462947	-1.15257	-1.25738			-1.55292	0.0743383
Plate2_D20_TNFRSF1B _AbD	-0.248538	0.324719	-1.06009	0.354068	0.5457	-0.629838	-0.250399	1.78758	-0.37498	2.2172	-0.141139	-0.641928	-1.0113		-0.441893	-0.626496	-1.22656	1.4239	0.0939173	0.417045	-1.11283	0.186449	0.371201	-0.879901	-0.373368	1.94866	-0.427579	2.59819	0.316802			-1.37944	-0.0035287	-0.575914	-0.48687	1.59282
Plate2_D21_ESR1_Santa	0.577332	0.555613	1.05296	0.499102	-0.106942	0.468044	-1.64123	-1.65942	-0.471747	-1.56479	0.296223	2.01291	0.529511	0.14905	-0.452272	-1.02002	0.963729	-0.188049	1.61528	0.058326	1.26951	0.0626073	-0.0197155	-0.21436	-1.25044	-2.15718	-0.285498	-1.30702	-0.0770654	1.63442		0.630797	-0.948535	0.334222	0.924348	0.552379
Plate2_D22_CDC25A_AbD	-0.297934	-0.978446	1.28423	0.160158	2.18844	0.066689	-0.708847		0.585462	-0.351421	0.701441	-1.84348	-1.09257	0.208211	0.675898	0.751709	-1.15252	-0.197027	-0.901511	-1.93583	-1.1701	-0.000656987	1.17135	-2.63951	-3.24517	-6.14828	1.53434	-0.61137	0.906402	-1.97535	-1.08697	0.337158	-0.449147	1.04702	-0.563499	-0.0671371
Plate2_D23_SMAD4_Santa		1.56534	-1.13792	0.064132	0.674148	-0.824896	-0.0435866	1.41666	0.237539		0.328777	-0.202005	-1.23831	-1.19569	-1.20272	-0.019978		1.5785		1.43996		0.0168598	0.800264	-0.27069	0.105426	1.81013	0.281156	3.04738	0.291367	-0.127763	-0.941011	-1.35976				1.73807
Plate2_D24_HLADR_AbD	-1.43088	1.41725	1.88205	0.484907	0.226771	1.09202		-1.26459	-0.924516	-1.41842	-0.114605	-1.30994	0.742895	0.128118	0.242224	-0.122353	0.09012	0.278941	-0.176371	1.12317	1.88054	0.572832	0.612189	0.814504	0.161173	-2.41361	-0.407263	-0.982379	0.0652065	-1.70173	1.30029	-0.63032	-0.0546012	-0.351268	0.243971	1.04295
Plate2_D3_Cdkn2a_Santa	-0.712871	0.683721	0.846305		-0.328447		1.19966					0.735647	0.692626	-0.767495	-1.45777	-1.4314	-0.68689	1.22691	1.46577	0.230513	0.296391		-0.504763	2.12967	0.874546				-0.205777	0.861628		-1.10675		-0.867343		1.34095
Plate2_D4_CD28_AbD		0.974577	-1.48085	-0.603445	0.42139	-0.0421003	0.363143	1.24304	0.287789	1.93251	-0.188057	-0.449352	-1.48154	-1.23769		0.421889	-0.992858	0.831549	-0.972995	1.06989		-0.483078	0.664303	-0.32405	0.355297	1.59349	0.165553	3.00736	0.0673137	-0.506818	-1.04932	-1.42723		-0.500731	-0.381303	1.00235
Plate2_D5_MET_Santa	-1.13527	0.262629	0.739955	-1.45198	-0.468692	1.59532	1.43192	0.0370855	1.21789	-0.356259	0.548388		1.35066	-0.580912	-0.924924	-1.31536	-0.302113	-0.648341	1.83757	-0.879345	-0.0613348	0.302619	-0.217493	3.10972	0.289643	-1.45559	0.868395	0.731854	0.402885	1.19209	-0.229196	-0.222778	-1.06099	0.542378	-0.0238719	-0.488239
Plate2_D6_FASLG_AbD	-1.28596	0.206206	-0.983215	1.58589	1.95713	-0.0180718	0.0198679	0.754245	0.159691	0.822334	-0.424044	-0.803896	-0.447837	0.00956948	0.404201	-2.12196		0.16585	-0.594687	0.0384983	-1.76467	1.59345	1.33078	0.0502461	0.0633815	0.853196	0.161266	0.823515	0.110146		0.565521	-1.11324	0.837291	-1.34393	0.870629	1.76835
Plate2_D7_ANXA2_Santa			0.576099	-0.818727	0.280222	-0.00963663	0.301396	2.5322	-0.0291015	0.504268	0.2649		-0.229965	-1.01121	-1.15152	-1.59411		0.385188	1.07427	0.413869		-0.611041	0.225637	0.130021	0.368619	2.61484	0.145695	0.687642			-0.698741	-0.821204	-0.848342		-0.22404	0.498758
Plate2_D8_ALCAM_AbD	-0.179348	1.58824	-1.58271	-0.163395	0.353368	-0.402251	-0.138571	1.06541	0.183617	2.5551	0.101891	-0.432571	-0.893267	-1.05916	-1.1109	-0.255292	-0.27634	0.646177	-0.317024	1.67776	-0.720523	-0.142167	0.535449	-0.409188	0.132005	1.53821	0.185425	2.01066	0.247422	-0.242012	-1.25245	-0.980383	-0.48924	-0.316258	-0.34323	1.02479
Plate2_D9_VIM_Santa	-0.193292	0.163226	-0.101289	-0.892418	-0.0536257	0.191797	0.540202	2.54793	0.755633	0.584274	-0.196755	1.33737	-0.666423	-1.6012	-1.55054	-1.04348	-0.0678722	0.246461	0.845696	-0.316387	-0.390207		0.136361	0.770489	0.932674	2.70084	0.100879	0.915706	-0.318812		-0.768567	-1.12094	-1.52912	0.163547	-0.448828	0.66126
Plate2_E1_STAT1(Y701)_R&D		0.573331	-0.357071	0.21365		-0.879411	-0.572862	3.08113		0.516048	-0.621178		-0.878718	-0.257407	-0.0163406	-0.45311	0.0966226	-0.444686	0.0698574	0.558303	-0.695296	-0.10414		-2.33857	-0.492596	1.88869	-1.80796	0.252001	-0.368682	-0.627062	0.206386	-0.623116	-0.455794	-1.11094	-0.0291402	-0.0564571
Plate2_E10_MASP1_Abcam	-0.242558	0.745727	-0.970099	-0.199813	-0.994692	-1.08995	-0.531187	2.03024	-0.989045	2.2606	1.2196	-0.207853	-0.0978322	0.13191	-0.306312	-0.706953	-0.565115	0.513335	0.401653	0.485839	-0.918342	-0.624746	-1.28869	-1.55466	-1.06488	2.07398	-0.839319	2.14958	1.4621	0.144253	0.426147	-0.130971	-0.132345			0.808091
Plate2_E11_HSPG2_R&D	-0.507243	0.809823		-0.544006	0.0338407	-0.235562	-0.573122	2.84454	-0.795432	1.86909	-0.0931967	-0.424424	-0.664709	-0.908638	-0.667985	-0.144681	-0.363031	0.364739	-0.186787	0.849973	-0.487843	-0.745504	-0.120238		-0.575776	2.92558	-0.870292	1.83018	-0.0798878	-0.324305	-0.439792	-0.992674		-0.376026	-0.366117	0.437848
Plate2_E12_MKNK1_Abcam	-0.286152	-0.481887	-1.04597	-0.118976	0.13127	0.118591	-0.16741	3.5307	-0.924598	0.407713	-0.129059	-0.571062	0.15744	-0.2051	0.296094		-0.730588	0.0189925		-0.544589	-0.845741	-0.36314	0.30313	-0.176532		3.59153	-0.613653	0.679413	-0.654915	-0.511445	0.117099	-0.410901	0.166645	-0.276799	-0.833407	-0.0425557
Plate2_E13_CDK1(Y15)_R&D	-0.27551	0.416908	0.495336	1.155	-0.439022	2.26729	0.806734	-0.388836	-1.04707	-0.532989	-1.35338	-0.134977	-1.3158	0.86469	0.0675221	-0.323562	1.13029	-1.39262	0.688299	0.450321	0.762145	0.430535	-0.45977	1.58416	0.130834	-0.65086		-1.19455	-1.10965	0.210374	0.422993	0.923668	0.190421	-0.491686	1.3953	-1.36555
Plate2_E14_MMP2_Abcam	-0.644825	-0.29814	-0.776985	0.416871	1.18192	-0.342877	-0.0825616	3.36438		0.0932809	-0.535476	-0.47539	-0.655088	-0.0997174	0.308212	-0.322708	-0.763406	-0.367482		-0.205224		0.155691	1.0358	-0.736709	-0.195363	2.25313	-0.515573	0.269414	-0.0583007	-0.631912	-0.631813	-0.661668	0.638276	-0.666205	-0.658393	-0.613769
Plate2_E15_CHRDL2_R&D	-0.937478	2.48428	-1.35954	0.00338143	0.707186	0.163162	0.276083	1.54358	-0.472707		-0.203784	-0.630497	-0.803637		-0.96087	0.116984	-0.621682	0.695542	-0.224301	2.87477			0.735607	-0.586115	0.508457	1.7645	-0.683784		-0.427303	-0.732013	-0.498075		-0.374737	-0.854385	-0.56754	0.590317
Plate2_E16_MMP2_Abcam	-0.290324	0.197942	-1.19968	0.320041	2.56386	1.05801		0.33213	0.287018	0.638535	0.999397	0.257708	-0.562249	-1.18865	-0.701454	-1.08976	-1.16594	-0.45658	0.659166	1.05017	-2.07655	0.148878	2.22797	-0.744911	-0.347503		-0.864531	1.3733	0.741951	0.298029	-0.216944	-0.32733	-0.749277	-1.59047	-1.14237	-0.640823
Plate2_E17_CAT_R&D	-0.671942	2.22036	-1.35603	0.555286	0.909847	0.600247	0.231744	1.31352	-0.909171	0.488963	-0.566843		-1.23913	-0.583071		0.113842	-1.1085	0.000881647	-0.393921	2.41605	-1.23693	0.369449	1.32208	-0.983081	0.0631733	1.24697	-0.751554	0.133427	-0.165048	-1.06656	-0.550104	-1.00258	-0.541938	-1.01941	-0.978452
Plate2_E18_MMP9_Abcam	-0.321845	-0.21453	-0.357837	0.0553369	1.3617	-0.564752	-0.692304	2.94828	-0.961944	0.23938	-0.503536	-0.264698	-0.238278		1.33438	-0.316944	-0.78127	-0.72114	-0.497547	0.0335468	-0.230489	-0.550621	1.58246	-0.935653	-0.46436	2.95868	-0.896	0.558703	-0.399208	-0.748807	-0.0544357	-0.622855	1.69977	0.316851	-0.636082	-0.967459
Plate2_E19_ARMET_R&D	-0.0353316	1.97973	-1.2245	0.491243	1.03927	0.175089	0.331533	1.61036	0.0665038	0.990444	-0.277171	-0.658902	-0.499846	-1.31191	-0.268701	-1.36061	-1.41402	0.366829	0.0435231	1.98236	-1.11236	0.380921	0.95728	0.350393	0.50083	1.93877	-0.0923663	0.874551	0.0544383	-0.139228	-0.0807287	-1.34647	0.128955	-1.49584	-0.812963	0.332979
Plate2_E2_LXN_Abcam	-0.41346	-0.252464	-0.802398	0.0670098		-0.0479351		-0.266857		-0.443823	-0.769196	-0.423033	-0.327286	0.121308	3.41758	0.383234	0.0998622	-0.342543	-0.525479	-0.45987	-0.91418		0.181328		-0.303768	-0.0805242		-0.670907	-0.370944	-0.495066	-0.0371448	-0.423366		-0.196884	-0.275899	0.171372
Plate2_E20_MMRN1_Abcam	-0.212784	-0.0990767	-1.21822	0.654489	-0.453537	-0.919858	-1.21585	1.27257	-1.23605	2.17624	1.34444	-0.198927			0.327277	-0.513829	-0.276475	0.56959	-0.0197315	0.0723833	-0.981467	0.0639114	-0.101209	-1.51798		1.30872	-1.19647			-0.178657	0.256082	-0.483038	0.0927634	0.35683	-0.363504	0.933911
Plate2_E21_CDCP1_R&D	-0.465973		-0.675384	0.181415	0.426486	-0.0954958	-0.441326	2.93876	-0.302448	1.80216	-0.309747	-0.441582	-0.844034	-0.861745	-0.485002	-0.320381	-0.702121	0.59642	-0.192765	0.246398	-0.553495	-0.298411	0.19355	-0.730836	-0.201569	2.50912	-0.349152	1.37628	-0.301833	-0.28865	-0.519945	-1.08048	-0.133617	-0.590212	-0.571317	0.675593
Plate2_E22_MST1_Abcam	-0.45178	0.189117	2.41896	0.555357	-0.0755139	1.56015	0.235226	0.588659	-0.483534		-0.363967	0.669473	-0.716909	-1.50751	-0.0154018	-0.855756	-0.202518	-1.54406	0.463479	0.649002	3.52524	-0.069363	-0.58932	1.365	0.332546	1.15419		2.50568	-0.270869	0.606761	0.109939	-0.665108	0.435729	-0.64606	0.167352	-2.30213
Plate2_E23_CHUK_R&D	-1.08169	1.91006	-1.70958	-0.244153	0.759613	-0.119045	0.228706	1.76869	-0.171391	1.33347	-0.255308	-0.503876	-0.836041	-0.738486	-0.619108	0.0198518	-0.776288	1.03458	-0.650008	2.14204	-1.57833	-0.357178	0.810685	-0.534258	0.286982	2.04094	-0.164497		-0.188971	-0.804812	-0.696009	-1.14687	-0.293621	-1.80572	-0.100634	1.08816
Plate2_E24_MUC16 (CA125)_Abcam	-0.993239	-0.354736	-0.61663	-0.243196	0.788941	0.220067	-0.373638	3.50026	-0.311091	0.758805	-0.127294	-0.359661	-0.588572	-0.0191714	-0.280214	0.259707	-1.00494	-0.255392	-0.412034	-0.32187	-0.723379	-0.125529	0.92816	0.690688	-0.231239	3.68266	-0.50701		-0.360928	-0.456703	-0.180941	-0.2532	-0.142195	0.231106	-0.595392	-0.151989
Plate2_E3_TNF_R&D	-0.665781	-0.0123071	-0.72372	-0.0436123	1.643	-1.25555	-0.925938	2.27909	-0.91062	1.55826	-0.320653	-0.61948	-0.454786	0.0389714	-0.345838	0.387405	-0.654584	1.02614	0.0192128	0.17722	0.287956	-0.223993		-0.611478	-0.679849		-0.997212		-0.131433	0.0174242	-0.395095	-0.279728	0.192281	0.349527	-0.634996	0.783561
Plate2_E4_LYVE1_Abcam	0.269972		0.0863077	-1.35167	-0.813158	-0.742856	-1.31419	-0.744505	-0.958612		1.54053	0.239251	0.69103	0.0761113	2.37125	0.194497	0.248351	0.207693	0.383873		-0.268016	-1.24443		-1.18452	-1.36406		-1.23786	1.50178	1.48279	0.244879	0.25485	0.355451	1.65283	0.124998	0.252687	0.294468
Plate2_E5_IFNG_R&D	-0.774979	1.06081	-0.613498	0.251871	0.532516	0.0790985	-0.126352	2.83098	-0.255642	1.26822	-0.355323	-0.506614	-0.979674	-1.12277	-0.780149	-0.396272	-0.911993	0.799775	-0.554841	0.684016	-0.473747		0.391387	-0.770399	0.136287	3.43254	-0.71294	1.88398	-0.434533	-0.45308	-0.581412	-0.706134		-0.821485	-0.721797	0.602268
Plate2_E6_MAP2K1_Abcam	1.45213	0.32879	-0.315121	0.067651	1.00621	-0.0344145	-0.7717	-1.87454	0.335714	-0.807259	-1.21169	-0.239232	0.165093	-0.741883	2.0958	0.544452			0.825047	0.197058	-0.0295908	-0.199219	1.46944	-0.399713	-0.41701	-2.5307	0.773632	-0.870081		0.0431166		-0.278833	3.09691	0.726575	0.358775	-0.396069
Plate2_E7_FETUB_R&D	-0.517452	0.0588361	-0.149722	0.454594		0.508327	-0.167611	3.21533	0.130692	0.621851	-0.311486	-0.356823	-0.811199		-0.670277	-0.612861	-1.32647	-0.0657277	0.0155404	-0.0283961	-0.355163		1.96677	-0.547012	0.0329646	3.26601	0.164482	0.695183		0.195756	-0.0964717	-0.583538	-0.824029	-1.40371	-0.720548	0.117222
Plate2_E8_MAPRE2_Abcam	-0.0665502	-0.199497	-0.580271	-0.718552	1.6251	0.951668	0.245898	2.6962	0.434075	-1.01966	-0.485424		-0.596357	-0.588859		-0.3333	-0.587303	-0.777168	-0.0351293	0.0637239	-0.490339		1.8955	-0.318841	0.356908	3.43798	-0.00845242	-0.79	-0.981232	-1.00654	0.118434	-0.959454	-0.0624391	-0.305191	-0.76916	-0.989312
Plate2_E9_CTSS_R&D	-0.558078	-0.056872	-0.488303	-0.175	1.58133	-0.0840662	0.463869	3.02093	-0.897496	1.05074	-0.266921	-0.166421	-0.897675	-0.9875	-0.373831	-0.56328	-0.565308	-0.0361211	-0.761013	0.102535	-0.574015	-0.15759	1.84484		0.183018	3.91027	-0.559926	0.44059	-0.288435	-0.0330684	-0.441896	-0.987359	-0.20534	-0.329657	-0.745064	-0.162654
Plate2_F1_COL1A1_Santa	-0.735169	-0.148115	-0.422353	1.34006	1.07981	-1.40273	0.470128	1.01478	0.887754	0.999251		-0.552127	-0.000630774	-1.96595	0.773767	0.0129776	-1.57308	0.221633	-0.359331	-0.589863	-1.04849	-0.243832	2.62789			6.03933	0.0576766	1.25388	-0.408191	-0.729483	-0.187485	-2.64081	-0.814073	-0.14947	-1.93186	0.124995
Plate2_F10_S100A7/Psoriasin_Polyak	-1.18867	1.08734	-1.32439	-0.223821	0.609017	-0.229426	0.165428	1.97092	0.223336	1.62258	0.44584	0.102914	-1.27453	-1.03526	-1.15024	-0.309319		0.508276		1.06025	-1.16557	-0.296529	0.467444	-0.489695	0.462087	2.23819	0.126468	1.41563	0.434784	-0.278669	-0.695864		-0.624121	-0.609546	-0.0132237	0.635863
Plate2_F11_ARFIP2_Abcam	-1.51627	-0.0270541	-0.928335	-1.34496	-0.214085	0.113671			0.631561	2.16074	0.701117	-0.735724	0.632559	-0.23413	1.13071			-0.369804	-0.650701	0.396676	0.439871		-0.748808		-0.466685	5.93264	-0.189576		-0.0770699	-0.733894		0.324946	0.722341	-0.833897	-0.0337984	-0.673075
Plate2_F12_S100A7/Psoriasin_Polyak		1.40834	-1.81954		0.746816	-0.172498	0.323523	1.57331	0.193336	1.10231	0.403056	-0.258601	-1.39035	-0.899493	-1.11752	0.147266	-0.832406	0.592442		1.56823		-0.544051	0.702596	-0.169728	0.517868	1.53592	0.244443	1.92624	0.342105	-0.228975	-1.10275	-1.35452	-0.561825		-0.281261	1.33223
Plate2_F13_ARHGDIB_Abcam	-0.228987	0.455779	-0.348388	-1.45331	-0.432306	-0.319475			-0.526452	0.996212	-0.321471	0.107161	-0.112568	-0.83801	3.09552	0.41404	-0.594185	0.106444	0.0305005	0.39442	-0.587228	-1.00806	0.480833	0.172957	-0.338029	3.88745	-1.07529	1.17943	-0.211685		-0.467227	-0.441065	3.49433	0.135268	-1.03673	-0.736772
Plate2_F14_S100A7/Psoriasin_Polyak		1.34251	-1.32192	-0.538674	0.470533	-0.160723	0.236104	1.70907	0.0592672	1.79706	0.319184	-0.195689	-1.15898	-1.26064	-1.24252	-0.43946	-0.447695	0.832565		1.32056			0.475034	-0.467693	0.487041	1.59133	-0.154188	1.74556	0.301584	-0.412143	-0.992292	-1.32253	-0.592286	-0.778968	-0.109602	0.839754
Plate2_F15_ATF2_Abcam		-0.350121	-0.683298		0.561994	-0.492296	-0.052603	3.14608	-0.76749	0.75642	-0.434204		-0.281815	-0.639841	-0.267468	-0.387188	-0.719613	0.611442	-0.281228		-0.916452	-0.666383	0.494051	-0.328437	0.0451581	2.52767	-0.556978	0.808827	-0.460776	-0.446411	-0.52195	-0.340205	0.0670248	-0.265395	-0.626595	0.42367
Plate2_F16_LTF_Novus	0.0701981	-0.403401	1.09683	0.73146	-0.179781	1.37422	1.02125	-1.89875	1.71462		-0.388139	0.488243	-1.01512	-0.476125	0.00652369	-0.418936	-0.0618327	-1.66125	-0.150108	0.237121	0.639887	0.596384	-0.222021	2.13624	1.15102	-3.62045	1.78811	-1.08305	-0.477176	0.230023	0.0754827	-0.418845	-0.370073	-0.996543	-0.23151	-1.04482
Plate2_F17_ATP6V1G1_Abcam	0.663941	0.557774	-0.66512		1.52136	-0.244465	0.737474	-1.04946	0.593496		-1.40814	-1.07874	-0.87403	-0.622874	2.01132		-0.271188	0.128658	0.223438	0.299736	-1.10011		0.943342	-0.0400437	0.458719	-1.5582	0.579611	-0.435762	-1.02144			-0.517754	2.01831	-0.129922	-0.253804	0.285809
Plate2_F18_MUC6_Novus	-0.134012	0.350024	0.905561	0.247789		-0.314187	-0.864807	-0.718564	-0.065981	1.21663	0.887938	1.23132	-0.610204	-2.76681	-0.406695	0.416577	1.10766	-0.482245	-0.0346174	0.441524	0.98277	0.26405	-0.818671	0.434399	0.267939	1.27651	-0.325061	1.24883	-0.592952	0.756264	-0.576945	-0.878326	-1.39878	-0.924286	-0.331238	-0.331028
Plate2_F19_BCAR1_Abcam	-0.853959	0.0704498	-0.717408	-0.118665	1.3242	-0.512699	0.112813	2.72003	-0.334245	1.22877	-0.0437915	-0.307118			-0.862073	-1.10132	-0.778133	0.173148	-0.410346	0.0126236	-0.686903	-0.353729	1.30183	-0.640067	0.0781902	3.01628	-0.581068	1.48583	-0.105187		-0.415463	-1.49804	-0.695102	-0.992907	-0.640933	0.292755
Plate2_F20_TCF3_AvivaUV						0.00437426		2.04415	-0.218653	0.0821099	-0.798855			-0.371559			-1.29699	0.555424						-0.182706		1.7827	-1.08618	0.279342			-1.73642	-0.720639	-1.07983
Plate2_F21_BTD_Abcam	-1.81438	0.452125	-0.399995			-0.0268024	-0.263164	0.386589	-1.00262	-0.201074	-0.450811	0.957522		-0.818375	2.39126	-0.520556	1.12481	0.185475	0.92586	0.264928	0.00507812	-0.533527	0.158983	-0.181329			0.0267115	0.219262	-0.125469		-0.810916	-1.16525	2.36662	1.1675	0.118732	0.0745064
Plate2_F22_IRF5_AvivaUV								1.40797	-0.953333	-0.279358								-0.175283													-1.47119					-0.0678486
Plate2_F23_C4B_Abcam	-0.683962	0.302825	-0.13133	0.302601	0.640015	0.936735	0.365368	1.86313	0.817355	1.48425	-0.52599	-0.171396	-1.48633	-0.867517	-0.854651	-1.50743	-1.28616	0.802485	0.0345537	0.175948	-0.653908	0.076652	0.597324		0.413492	2.0366	0.740794	1.36734	-0.0578839	-0.0906631	-0.626648	-1.40315	-0.427311		-0.600119	1.11452
Plate2_F24_APOBEC1_AvivaUV									0.928473					-0.0143254	-1.32993		-0.592921	1.0087							-0.573427	2.86318					0.0282704				-1.08063
Plate2_F3_COL1A1_Santa	-0.14078	1.01265		-0.316141	-1.16697	2.03048		-0.78408	0.0697636	-0.599925	0.0782364	1.59192	1.1532	-0.172241	-0.783574	-1.57942	0.193854	-0.586977	3.05567	0.228473	0.813255	-0.0654096	-1.12074	2.65364	-0.221817	-1.68737	0.110496	0.0418539	-0.456352	1.78802	0.589089	0.0858367		0.107117	0.382992	-0.00737313
Plate2_F4_PPIA_AbD	-0.275023	0.131818	-1.46022	0.219571		0.866954	0.086536	3.25794	-0.210157	0.37553	-0.71975	-0.438496	-0.572736	-0.167075	-0.42128	-0.374103	-0.757841	0.458327	0.0516702	0.0292964	-1.01745	0.331114		0.239711	0.189778	2.0787	-0.224344	0.30522	-0.245751	-0.45736	-0.104526	-0.381401	-0.195434	-0.496975	-0.468972	0.413218
Plate2_F5_ADM_Abcam	0.378697	0.863823	-0.12215	0.968515	0.923455	0.956593	0.737467	-0.0373812	0.0928882		-2.53925	-1.57751	-1.21074	0.746705	0.146821	0.546954	-0.731138	-0.14375	1.25665	1.06938	0.333057	0.147502	0.962355	0.575458	0.762396	0.121573	0.212435	-0.348638	-1.37278			0.580825	0.174282	-0.486884	0.687619	0.0304852
Plate2_F6_CTGF_Antigenix						-0.241455		2.21452	-0.556652	0.646067	-0.210652	-0.419713		-0.89541	-0.536704								-0.259726	-0.206023	-0.800841	2.3091	-0.509513	0.894857				-0.701986		-0.497831		-0.0592605
Plate2_F7_ANG_Abcam	-0.787301	0.1788	-0.943585	1.9797	1.24076	-0.166774	0.325181			-0.275648	-0.474764	0.438431	1.11534	-1.52079		-1.60474	0.489883	0.00552156	-1.00716	0.2798	-0.457861	1.7993	1.25399	-0.0323273	0.26475	1.34188	-0.935008	0.567934	-0.459055	0.0112538		-1.77369		-1.36306		0.000784905
Plate2_F8_S100A7/Psoriasin_Polyak	-1.02516	1.02284	-2.29509	0.115662	0.473505	0.3157	0.428623	1.12274	0.593605	1.67206	0.252885	-0.289934	-1.48915		-0.822418	-0.0675726	-0.578248	0.569953		0.962285	-2.07745	-0.174086	0.497748	0.26057	0.621656	1.09908	0.521996	1.71276	0.291222		-0.879715	-1.44305	-0.449545	-0.508854	-0.0818335	0.759614
Plate2_F9_APAF1_Abcam	0.595685	0.11185	-0.0834758	0.0483449	0.647374	-0.0451185	-0.814613	-3.0343	0.0350202	-0.495198	0.195448		0.486003	-0.224722	2.00463	0.444205	0.582187	-0.453312	0.833186	0.227201	0.208941	0.554253	0.0657065	-0.266044	-0.482153	-2.66791	0.338468	-0.558837	0.200881	0.542025	0.788601	-0.301178	2.17876	0.85969	0.315904	-0.233946
Plate2_G1_A2M_R&D	0.700619	0.998062	-0.917411	0.480408	1.17012	0.644559	0.543397	-0.192441	0.922891	0.186311	-0.770334	0.822727	-1.77637	-2.53433	0.183603	-0.0958641	-0.672222	0.306279	0.347761	1.11005	0.833573	0.154531	1.28923	-0.286266	0.402317	0.251704	1.21531	0.3417	-0.711663	0.969574	-2.51714	-2.08569	0.203773	-0.869197	0.777943	0.128445
Plate2_G10_NID1_Abcam	-0.439265	-0.179398	-0.457649	-0.532059	-0.878862	-1.28691		1.47181	-1.92913	2.11651	0.545125	-0.191969	-0.109584	-0.0377444	1.33714	0.0850507	-0.0921301	0.57905	0.0365643	0.599882	0.353955	-0.731895	-1.13032	-1.53092	-2.59176	1.8881	-1.90648	2.22149	-0.360809	0.492461	1.3257	-0.360483	1.08533	0.384847	0.950454	-0.0592614
Plate2_G11_IFNAR1_R&D	0.24275	-0.142439	-0.418545	-0.353218	0.867306	-0.468325	-0.521	-0.975075	-1.78262	2.75781	-0.218271	0.770163	-0.0307137	0.750579	0.216268		-1.10584	0.411167	0.899209	1.69678	0.342904	-0.776842	0.333122	-1.62344	-2.20266	-0.220154	-2.67169	2.42528	1.41535	0.612401	0.294075	-1.15535	0.450166	-1.91611	0.478558	-0.045127
Plate2_G12_NME2_Abcam	0.0626181	0.322552	-0.471714		-0.580567	0.226253		-1.67843	-0.93423	1.35846		0.497795	2.39798	0.174826	0.207154	0.195411	-0.722682	-1.05542	0.593931	1.11505		-0.415792	-0.561651	-0.598668	-0.755505	-2.43611	-1.45963	1.33062	0.372733	0.130752	3.32028	0.0217404	0.0429454		0.186617	-0.629281
Plate2_G13_FOLR3_R&D	-1.33967	0.644362	-0.861918	-0.793278	1.07051		0.623664	2.07125	1.02019	1.31014	-0.85605	-0.103012	-0.680335	-1.0323	-0.808722	-0.510964	-0.432933	0.679059		0.728417	-0.154776	-0.0533486	1.7613	-0.560991	0.5718	1.62089	1.04162	1.36891	-0.19451	-0.273505	-1.15805	-0.650586	-0.253235	-1.12416	0.159674	0.398006
Plate2_G14_NPC2_Abcam	-1.18536	-0.718178		-0.617127	0.156551	0.145759			-1.00163	-0.63746	-1.19064	-0.487852	0.429685	0.881448	1.76774	1.71958		0.737484	-1.43777	-0.327459			-0.586358	0.833616	-0.231374	3.00453	-0.820026	0.117289	-1.87294		0.0838052	-0.230359			-0.78562
Plate2_G15_FBLN5_R&D	-0.751101	1.06825	-0.685134	-0.668445	0.8524	-0.48697		2.40565	-0.872699	1.7463	-0.0178739	0.0890563	-0.828301	-0.632621	-0.982961	-0.378458	-0.47727	0.620166	-0.619335	1.12273	-0.671077	-0.837908	0.831954	-1.10695	-0.278454	2.43572	-1.09232	2.02552	-0.111283	-0.147344	-0.70448	-0.832652	-0.662755	-0.478891		0.641293
Plate2_G16_NTRK1-3_Abcam	0.859242	0.253535	-1.88069	1.42384	-0.645797	-0.101103	-1.4504	1.33631	-1.66706	1.35803	0.0343519	0.360003	-0.805619	-0.391119	0.0742547	0.707475	0.503281	0.0314675	1.11026	-0.0172055	-0.834008	0.975861	-0.809608	-1.36394	-1.17313	1.60557	-1.53128	0.727195	0.974659		0.208183	-1.56127	0.497126	0.0206399	0.526803	2.32738
Plate2_G17_CTNNB1_R&D					0.0379711	-0.636028	-0.592805	2.07306		0.375839			-0.5501	-0.707936								-0.28162	-0.0875819		-0.363237	1.9777	-1.35737	0.391505								-0.354523
Plate2_G18_ORM1_Abcam	-0.865991	-0.0461874	-0.14262	0.393009	1.26447		-0.828267	3.1207	-0.75179	0.210323	0.305356	-0.64054	-0.39005	-0.268636	-0.471587		-0.662459	-0.225726	-0.278758	0.0409865	-0.377645	0.262943	0.923716	-1.28692		3.12385	-0.792682	0.672759		-0.443843	-0.305723	-0.576694	-0.101689	-0.47758		-0.404396
Plate2_G19_WNT7B_R&D	-0.285311	0.478091	-1.19086	0.211646	-0.0151809	0.100741	-0.135744	0.386012	-0.208243	3.25303	-0.0249426	0.0252823	-1.09608	-0.964172	-0.620342	-0.605326	-0.460883	1.15228	0.0472206	0.671009	-0.814348		-0.211075	-0.624512	-0.301207	0.495989	-0.44022	3.02874	0.232795	0.137992	-0.384127		-0.0455566	-0.67938	0.131393	1.42669
Plate2_G2_MUC2 (SMUC)_Abcam	-0.308113	0.665954	-1.23578	-0.126477	0.61057	-0.0980004	-0.14512	2.4793		1.56485	-0.305739	-0.623822	-0.937606	-0.949587	-0.640336	-0.258708	-0.877987	1.1866	-0.372596	0.698135	-0.974689	-0.0806703	0.712273	-0.74304		2.2534	-0.270028	1.75077	-0.245065	-0.615019	-0.700358	-0.888941	-0.234186	-0.413632	-0.778297	1.0057
Plate2_G20_PDLIM1_Abcam		-0.217424			0.200041	-0.760115		2.8608	-0.640537	1.00091		-0.0513899	-0.575156	-0.52424	-0.383695	-0.738688	-0.545124	0.374615	-0.091106			-0.104149	0.106854	-0.844568		2.04153	-0.677188	0.956114	0.147618	-0.069583	-0.415148	-0.939542	-0.0716078		-0.337637	0.538771
Plate2_G21_CRK_R&D		1.00023	-0.510601	-0.0317927	1.45045	-0.279729	-0.992159	2.40399	-0.687366	0.222312	-0.28017				-0.462662	-1.17077	-0.771389	0.109668	-0.723941	1.52853	-0.736117	-0.271009	1.57225	-1.16647	-0.523462	3.00965	-0.940852	0.465396	-0.379047	-0.719843	-0.38056	-0.733067	-0.471729	-0.637563	-0.677948	0.264599
Plate2_G22_PF4_Abcam	0.805289	1.26205	-0.342779	2.40279	0.932841	0.454434	0.600168	-1.59063	-0.0517041	-0.793582	-0.0574891	0.193797	-0.696308	-0.95932	-0.888904	-0.299964		-0.970687		1.16112	0.670332	2.3327	1.98094	0.552036	0.0972146	-1.30127	0.230343	-1.8208	0.151757	0.550996	-0.232959		0.29684	0.188227	-1.49653
Plate2_G23_BMP4_R&D	-1.22204		-0.995376	-0.0442701	-0.949943	-0.673962	-0.977517	2.08168	-0.856063	0.784048	0.448184		0.445427	1.1801	-1.04566	0.437283	1.18435	0.203765	-1.01806	-0.29622	-0.514355	-0.0341091	-0.676658	-2.06852	-0.366878	2.25694	-0.825555	0.703834	0.111686	-0.954981	0.264804	0.601179	-0.825105	0.252349	-0.1388	-1.17028
Plate2_G24_PIK3CB_Abcam	-0.752069	-0.457325	-0.299187	-0.728525	0.306691	-0.725656	-0.549654	3.43488	-0.982224	0.984269	0.210153	0.182182	-0.258108	-0.293746	-0.188451	0.00382417	-0.525814	0.638761	-0.0490487	-0.0169684	-0.392276	-0.810472	0.294961	-0.988631	-0.660667	2.91082	-1.39595	0.855575	0.438186	-0.379763	0.191986	-0.124088	-0.400556	-0.153407	-0.599147	0.532466
Plate2_G3_CD24_R&D		0.5979	-0.192917	0.15963	-1.43172	-0.376848	-1.7166	-1.27044	-0.963355	1.49911	0.940404	0.0112417	-0.0208152	0.544627			1.16727	1.05252	1.1055	0.360647	-0.191413	0.190279	-1.62449	-1.88881		-1.10549	-0.594042	1.68042	0.981853	0.139385	1.02759	-0.358926	0.0171064	0.296974	0.949493
Plate2_G4_MUC4_Abcam	-1.71856		-1.77132	0.468365	1.47074	0.640309	0.475845		-0.430467	1.41976	0.421699	-0.838808	-0.64971	-0.504094	0.385799	-0.848571	0.449014	1.03	1.10417	-0.518448	-0.915026	0.158926	1.28159	-0.336548	0.57369	7.86568	-0.715214	1.1729	0.519682	-0.402165	0.434628	-0.93934		-0.960578	1.5655	2.70875
Plate2_G5_CTSD_R&D	-0.875474	0.755168	-0.650539	0.805607	1.38584	1.14087	0.462157	2.01725	0.38741	0.423607	-1.0907	-0.392866	-1.54494	-0.799297	-1.29743	-0.766211	-0.220658	0.260211	0.503735	0.50042	-0.272366	0.446025	1.32126		0.192763	1.66777	0.130993	0.35174	-0.347446	-0.0541182	-0.482894	-1.56155	-0.839823	-1.28172	-0.267313	0.781144
Plate2_G6_MYL6B_Abcam	0.0226883	0.345691	-0.30504	-0.530962	-0.678831	-0.6548	-0.845394	2.51852		2.03662	0.0338837	0.147145		0.16225	-0.497776	-0.0138589	-0.322864	-1.41727	0.0909562			-0.550386	-0.756396		-0.683996	2.8659	-1.2334	2.27467	0.369603		-0.510694	-0.251777	-0.0738991	0.166964	-0.38418	-0.607577
Plate2_G7_A2M_R&D	-1.83586	-1.15353	-1.05289	-1.57036	1.16691	0.359323	-0.0533377	1.82999	1.32803	-0.276154	0.45092	0.406555	0.192688		0.283959	0.269882	-0.632887	0.286752	-2.03953	0.0425046	-0.586539	-1.27586	1.12054	-0.248881	0.365927	1.63382	1.33068	0.722972	0.309596	0.651892	-0.0424252	-0.516409	-0.0323089	-0.570806	-0.274745	0.899401
Plate2_G8_NCOR2_Abcam	-0.268779	0.131743	-0.819769	-0.357065	0.350193	-0.831802		3.20001	-0.792641	1.19123	-0.154384	-0.241356	-0.418491		-0.057395	-0.503798	-0.662838	0.235141	0.212538	0.0763313	-0.723877	-0.279329	0.179821	-1.07477		1.79629	-0.966763	0.865718	0.271243	-0.0931373	-0.0838162	-0.401937	-0.0327044	-0.411598	-0.160872	0.282913
Plate2_G9_CREB1_R&D		0.44527			0.593964	-0.42065	-0.242046	2.22727	-0.289017	0.999349	-0.216592		-1.12794		-1.39		-0.902659	0.323055	-1.20995	0.621473		-0.462507	0.480513	-0.79337	-0.0763032	2.38688	-0.268326	1.22039	-0.332084	-0.870503	-0.811138	-1.48316	-0.897256	-0.922012	-0.626879	0.601567
Plate2_H1_C4B_Abcam	-0.311015	0.149946		-1.03961	-0.796209	0.812374	0.748895	-1.25146			1.39943	0.712673	1.90186	-0.0298267		-1.27798	-0.24278	-0.776302	1.54589	-0.63778		-0.226297	-0.720369	1.74308	0.572831	-1.20965	0.62323	0.399097	1.28113	0.994696	0.913847	0.711738	-1.32022	-0.484804	0.387792	-0.128134
Plate2_H10_WNT9A_AvivaUV	-1.21038	-0.292486			-0.226984			0.187242				-0.596833		2.17097			-0.398538	0.367013				-0.275517	-0.809424	0.242017	-1.44751	0.596893	0.50514		-0.504507		-0.289379	0.839479			-0.67052	0.607508
Plate2_H11_CAST_Abcam	0.0980247	-0.0305538	-0.659788	0.338871	0.187377	0.689715	0.524132	-1.26314	-0.191221	-0.753688	-0.608167	-0.255731	0.0428294	-0.835637	3.43281	0.253248	-0.498263	-0.470817	-0.0129528	0.141997	-0.320131	0.852358	0.872089	0.496542	0.22045	-0.845778	0.315132	-0.369041	-0.381724	0.114409	0.417561	-0.634104	2.96281	-0.118961	-0.564683
Plate2_H12_HOXC10_AvivaUV						1.31699			0.572582	-0.743564			-0.689281	-0.0276258		-1.13424	-0.736879	1.44203													0.0420479	0.144602	-0.444349
Plate2_H13_CCL14_Abcam	0.0567884	0.0441783	1.24359	1.25049	0.14447	0.613103	-0.159124	-3.22959	-0.563657	-1.10274	-0.210188	0.594839	0.174779	0.491519	0.776794	0.339099	-0.199394	-0.264952	0.283891	0.237012	1.65931	0.968655	-0.239446	0.825317	-0.273775	-4.3758		-1.57189	-0.172801	0.238008	0.127364	0.818169	0.570416		0.0173591	-0.176783
Plate2_H14_MSH6_AvivaUV			1.38831		0.0397192								-0.874329	-0.553696																						1.09187
Plate2_H15_CCL20_Abcam	-0.614991	-0.417767	-0.16605	-0.338734	0.900301	1.12979	1.45743	1.09676	2.09707	-0.503591	0.331057	0.281698	-0.713891	-1.49353	-1.57596	-0.437601	-0.742728	-0.28926	0.00809664	-0.573738	0.0644639	-0.402228	0.588068	0.563672	2.23875	1.32632	1.33035	0.00183015	-0.279925	-0.113666	-0.567205	-1.26552	-0.542066	-0.138995	-0.32496	-0.637328
Plate2_H16_IRF2_AvivaUV									-0.304269					-0.0530519	-1.22071		0.0243625	1.55367						-0.196563		0.5033			-1.11942		-1.08205	-0.260695			-0.862654	1.51007
Plate2_H17_CCL5_Abcam	0.686008	0.212893	0.193391	0.410729	-1.6525	-2.34341	-1.57233	-0.0346541	-0.844723	0.997572		0.686648	0.589958	0.778837	0.385248	-0.0559602	0.586837	0.975448	0.740729	-0.0883574	0.039509	0.394574	-2.24607	-1.90863	-1.35426	-0.706291	-0.678875	1.04253	0.916975	0.854084	0.605354	0.0310969	0.18968	0.351191		1.31863
Plate2_H18_RXRG_AvivaUV	-0.131576	0.27453					1.0054		-0.156682	-0.38098	-0.374339		0.539052		-1.2602	-1.89584	0.81609	1.56454		0.198652						-0.954359		-2.05301	-1.14876		0.316301	-0.382665	-0.560659			1.63268
Plate2_H19_CCL5_Abcam	-1.14375	-0.394701	-1.09119		0.683775	0.336512	1.3033	0.597839	0.252157				1.8677		-1.56715	-0.811753	-0.159943	0.127195	1.12535	-0.986427	-0.694683	1.87936	-0.821396	0.46831	-1.2044	0.985294			-0.880147		-0.927604	0.366847	0.041286	1.11319	-1.45191	-1.29093
Plate2_H2_TLX2_AvivaUV	-1.45428				0.20884		1.68867						0.0239938	-0.108791		0.496507	-0.854934			4.11575						7.01521	2.59603			0.871471	0.185475	1.98111			-0.908228	4.10297
Plate2_H20_SCNN1B_AvivaUV			-0.663989							-0.486136							1.15013										1.06646				-0.119641	0.131811	-0.453406			1.66539
Plate2_H21_CCNE2_Abcam		0.10635	2.1304	-0.991092	-1.10087	-0.17484	-0.394458	-0.560688		0.13488	0.725866	1.42113			-0.181871	0.319		-1.43382	1.25265	0.295754	1.3832	-1.03398	-0.582344		-1.4068	-2.44452	-1.73876	-0.0495092	-0.222496	1.02437			-1.63064	-0.544545	0.152365	-0.218593
Plate2_H22_MUC1_AvivaUV									-0.0452897			0.211424		0.306291		-0.0422365	-1.75865	1.32846						6.56967			0.362776			0.548098			0.841638			2.45303
Plate2_H23_CD163_Abcam	0.368126	0.351393	-0.413654	0.218986	-1.84552	-0.576774		-1.22273	-1.90761	0.858251	1.73179	-0.226708	0.459715	1.02094	0.538553	0.0877455		0.5575		1.16792	0.0793091	-0.0384886	-1.799	-1.20436	-1.84881	-1.35781	-1.4268	0.646818	1.56503		0.506185	1.01872	0.678134	0.0183711	0.482835	0.365904
Plate2_H24_WNT11_AvivaUV			-1.50277	0.475575			0.205131	0.310712		-1.02186	0.808929	1.46835	-1.16117	0.417103					-1.81339		-1.38033	1.17931	1.16045	5.27068		0.507074	0.642504	-1.2907		1.3309	-0.332412	1.15891	-0.0551735		-1.24856	3.83203
Plate2_H3_C4B (also detect C4A)_Abcam	-1.43649	-0.548365	-1.68315	1.10382	0.750629	-0.124263	0.712601	2.61942	0.192642	-0.0872359	-0.105017	-0.94528	-0.227315	0.571189	-0.596195	-0.0584164	-0.755091	0.616518	0.412864	-1.1122	-0.781364	0.0885355	-0.00998355	-0.969096	0.897379	2.07144	0.88101	0.290679	0.358338	0.84978	0.223051	0.174258	-0.0347413	-0.588583	0.176669	-0.539411
Plate2_H4_KCNN3_AvivaUV	-1.21304	1.03911								-1.16496			-0.122726	1.85329	-0.53314	0.0183229	-0.356613	0.479759		1.02576											0.0122004	-0.03564			-1.20486
Plate2_H5_C5_Abcam	0.565935	0.509558	0.31019	2.63866	0.317182	-0.27137	-0.235356	-2.65455	0.210432	-0.760024	0.416757	0.280455	0.129002	-0.688724	0.0260771	-0.268677	0.241635	-0.767172	0.432968	0.215297	-1.38354	0.86017	-0.0811149	-0.827243	0.137015	-1.96555	-0.0143004	-0.400828	0.0324508	0.378295	0.476454	-1.95968	0.147389	-0.93656	0.247205	0.213464
Plate2_H6_CCND1_AvivaUV
Plate2_H7_C6orf115_Abcam		1.03302			0.297133		-0.101905	2.82459	-0.515353	-0.153197	-0.286494	-0.797193	-1.04086		-0.142919	-0.714576	-0.478509	0.0762588		0.811253			-0.125374	-0.289023		3.0158	-0.211475	0.219494	0.00752336	-0.213555	-0.559954	-0.512348	0.0173915	-0.364067	-0.690038	0.24611
Plate2_H8_PPARGC1A_AvivaUV
Plate2_H9_CALR_Abcam	-0.287697	-0.0439161	-0.664512	-0.622295	1.32857	0.857748	0.543156	2.46985	0.146728	-0.0357996	0.072247			-0.583065		-0.789383	-1.60775	-0.783883	0.532386	-0.75722	-1.13606	0.181915	1.13767	0.146762	0.378887	2.63984	-0.0293465		-0.447059	-0.600214	-0.780482	0.10172	-1.54969	-0.0564985	-1.74458	-0.645319
Plate2_I1_HSPG2_R&D	-0.635476	2.41132		-0.251529	2.0961	-0.139322	-0.0488138	-0.289828	-0.663865	0.725591	-0.525445		-0.633095	-0.351762	-0.880623	-0.483092	-0.998079	0.667912		2.75979	-0.902956	-0.433889	0.995653	-0.411965	-0.00595203	1.28817	-0.670505		-0.563375		-0.497955	-0.729571	-0.623519	-1.03774		0.503263
Plate2_I10_PRL_Abcam	-0.483612	-0.554882	-1.26342	0.0515725	1.14134	-1.31142	-0.0815195	2.93003	-0.730275	0.751563	0.289783	-0.565284	-0.428053	0.606055		-0.330021	-0.215584	0.193725	-0.450287	-0.337444	-0.79146	-0.556522	0.960719	-1.8207	-1.08843	2.63124	-0.609943			-0.168841	-0.503029		-0.30459	-0.134302	-0.676945	-0.347045
Plate2_I11_DLL3_R&D	-1.0045	1.11233	-0.202607	0.843048	0.118357	0.886457	0.721919	2.31464	0.551047		-0.120133	-0.519304	-0.863222	-0.94141	-1.65869	-0.274348	-1.11955	0.155965	-0.180693	1.42932	-0.664821	0.285086	0.319502	0.353803	0.865321	3.0926	0.334764	2.09614	-0.144623	-0.315188	-0.502028	-0.890391	-0.85784	-1.09468	-1.03745	0.741825
Plate2_I12_PSAP_Abcam	-0.587204	-0.256645	-0.665926	0.255106	0.956145	0.0195132	-0.150027	3.43587	-0.120116	0.767475	-0.178742	0.121435	-0.372514	-0.539794	-0.366771	-0.748348	-1.19222	-0.377235	0.110105	-0.039513	-0.358341		0.999072	-0.798647	-0.252127	3.65831	-0.116873	0.545416	-0.0832361	0.245561	-0.0200584	-1.41764	-0.352411		-0.731095	-0.427723
Plate2_I13_DKK3_R&D	-0.915301	1.90644	-0.793468	-0.282198	1.54911	0.198049			-0.871362	1.5082	0.255085	-0.936348	-0.787531	-0.17738	-1.05208	-0.235809	-0.515852	1.15044	-0.37683	1.71499	-0.777869	-0.207827	1.52276	-0.979857	0.0228579	1.18861	-1.08945	1.45473	0.0385547		-0.314261	-0.615797	-0.396054	-1.01174	-0.248917	1.05256
Plate2_I14_RAD23A_Abcam	0.131021	0.206659	-0.409058	-0.209979	-0.616139		-1.53119	1.08244	-2.11096	0.674244	-0.598089		0.193713	0.00201047	1.16278	1.76275	0.259812		0.468644	-0.0992757	-1.19341		-1.48503	-0.800042	-1.60622	-0.114788	-2.56474	0.597853	-0.408542	1.02725	0.721794	-0.562398	0.305017	1.22638		0.816969
Plate2_I15_CD163_R&D	-0.819519	1.44946	-0.187667	0.00757091	2.14704	0.169916	-0.28003		-0.216532		-0.632923	-0.243963	-1.4811	-0.759197	-1.18766	0.849892	-0.233313	1.41802	-0.632443	1.67176	-0.337503	-0.29196	1.76854		0.347025		0.0454059	3.47777	-0.504844	-0.32152		-1.47755	-0.734931	0.522928	-0.641482	1.12895
Plate2_I16_RAD52_Abcam		-0.00295699	-0.699673	-0.820178	1.42466		-1.0096	2.59354	-0.643769	0.837629	-0.110242	-0.695445	-0.555223	-0.21859	-0.106183	-1.06912	0.112028	0.96313	0.461108	-0.177021		-0.46296	1.0844	-1.12902	0.174151		-0.450645	1.12823	-0.261974	-0.167984	-0.161343	0.895779	-0.181849	-0.868513	-0.296874	0.819522
Plate2_I17_GRAP2_R&D	0.391033	0.336327	-1.37565	1.77987	-0.153517	0.96212	0.833122	-2.83055	0.477692	0.269893	0.0912136	0.282946	0.230809		-0.404547	-0.420548	0.0144373	-0.484649	1.41117	1.69825	-0.108347	0.802122	-0.310191	0.622816	0.799061	-1.40201	0.290995	-0.772156		1.06554		-0.136951	-1.08265	-1.55625	0.295537	-0.581017
Plate2_I18_RBL2_Abcam	-0.481247	-0.194616		1.56483	-0.669423	-0.0299187	0.477097	1.16817	-2.14231	0.881578	1.54395	-0.0492723	-0.144265	-0.304255	-0.634703		-0.985615		1.02111	1.32542	-2.24244	0.738356	-0.641224	-0.520122		2.16675		0.528566	0.00633056	-0.0326395		-0.704539		-0.603665	-0.966776
Plate2_I19_ENG_R&D	-0.40939		-0.31268	0.974711	1.71159	0.168041	0.1651	2.13128	-0.163828	1.06126	-0.69305	-0.261431		-0.404028	-0.91404	-1.23484	-1.34409	-0.474607	0.524491	-0.285783	-0.143216	0.935113	1.59157	-0.370143	0.475982	2.15267	0.08881	0.782735		0.496594	-0.470346	-1.04763	-0.721275	-1.73746	-0.366786	0.277455
Plate2_I2_PIK3R1_Abcam	0.0639839	-0.133797	-1.13354	-1.05988	1.58728	-0.35382	-0.901477			1.86288	0.836095		-0.692346	-0.656227	-0.366994			0.947833	0.380899	0.0271457	-0.190426	-0.0152597	1.77566		-1.22488	13.0531	-2.04508	2.99222	-0.525108	1.3203	-1.24076	-0.0710164		0.0601398	-0.951596	-0.000294514
Plate2_I20_RETN_Abcam	1.49357	-0.938547	0.325873	0.927316	0.420058	1.08055	1.40945	-0.177953	0.931637		-1.7479	-0.480559	-0.459741		-1.1612	-0.250069	-0.0374517	-1.33504	0.308413		0.482609		1.46177	0.973998	2.20434	-0.188932	1.30398	-3.34448	-2.72783	0.0508205	-0.445326	-1.07766	-0.24535	-1.5151	-1.24236	-1.00077
Plate2_I21_BIRC2_R&D	-0.934821	1.52498		-0.306361	0.656758	-0.368666	-0.240723	2.34226	-0.751915	1.15671	-0.325449		-1.25439	-0.663211	-0.70039	-0.25856		0.123776	-0.982363	1.56174	-1.24139	-0.431486	0.568829		0.0348198	2.48387	-0.935646	0.883837	-0.303179	-0.78689	-1.14883		-0.241508	-1.02826	-0.959679	0.337624
Plate2_I22_RPS6KSK1_Abcam	0.650838	0.918467	-2.61849	0.510067	0.350741	1.44367	0.5436	0.415187	-1.07313		0.286778	-0.768094	0.205635	0.451665		-0.61468		-0.702259	-0.039578		-2.1937		0.198897	0.592554	-0.137741	0.0385853	-1.20969	-0.177176	0.341592	-1.30688	0.526291	0.69363	-0.749665	-0.639366	-2.09792	-0.614021
Plate2_I23_GP5_R&D	-0.409825	1.28954	-0.473188	-0.583748	-1.98596	-0.159454	-1.06051	1.56953	-0.560369		1.59767	0.150765	-0.526618	-0.408751	-0.860315	0.788248	0.912461	0.720513	-0.314108	1.02136	-0.616224	-0.984482	-1.78465	-0.555335		2.10461	-1.12494		1.30351	0.282712		0.0419855		0.564507		2.1313
Plate2_I24_S100A4_Abcam	0.106679	0.139902	-0.926045	0.941592	0.98919	0.607807	1.2902	2.18654	0.208965	0.387483	-0.463293	0.257867	-0.870356	-0.480889	-0.821477	-1.29583	-1.85842	-0.39991	0.917178	-0.0309812	-1.53716	1.98266	1.29558	0.233818	1.51945	2.17949	0.331639	0.438662	0.0414689			-1.08637		-0.747628	-1.14308
Plate2_I3_BCL2_R&D	-0.817376	0.395261	-0.721501	0.60816	1.44354	0.299734		2.97288	-0.486945		-0.242627	-0.509135	-0.629913	-0.365987	-0.304331	-0.700154	-0.754969	-0.186635		0.4823	-0.3733	0.205167	1.29814	-0.490795	0.799976		-0.342319	0.398368	0.117462	-0.15761	-0.49583	-0.64778	-0.74522	-1.02552	-0.770816	-0.600797
Plate2_I4_PITRM1_Abcam	-0.302947	-0.418278	-1.45995	0.0683172	1.78217	-0.117477	1.26956		-0.45278	1.17386		-0.173998	-0.14781	-1.11953	0.338875	0.760833	-1.92184	0.720987		-0.128047	-1.30422	-0.571864	1.77549	-0.163556	0.56369			1.78687	0.287419	-0.409559	-0.752567	-0.640281	0.30267	0.27245	-1.93293	-0.0653403
Plate2_I5_BID_R&D	-0.46819	1.89047	-1.288	0.140641	0.698401	-0.674846	-0.603724	1.96875	-1.99785	0.338918	0.0284464	-0.922302	-0.342245	0.224782	-0.223479	0.168018	-0.00594507	1.06815	-0.340927	2.09183	-1.6283	-0.291139	0.928676	-1.68007	-0.735884	1.84224	-1.41813	-0.149514	0.448727	-0.436076	0.136021	-0.017192	0.593257	-0.302618		1.1456
Plate2_I6_PKC (alpha/beta/gamma)_Abcam	-0.171235	0.137807	-0.776931	-0.735728	0.234815	0.00897528	-1.23243	2.7868	-1.00687	1.7737	-0.345049	-0.401797	-0.460033	-0.209793	0.248646	0.0972939	-0.895459	0.947276	-0.136112	0.110087	-0.58729	-0.571216	0.29027	-0.617043	-1.1622	2.47782	-0.86882	1.29594	-0.4027	-0.451803	-0.343136	-0.513394	0.512176	-0.377747	-0.818259	0.980753
Plate2_I7_ERBB4 _R&D		1.65549	-0.317436	-0.0946522	0.419541	-0.128426	-0.510613	2.20076	-0.948421	0.886678			-0.839171	-1.03915		-0.0672438	-1.17341	-0.0439363	-0.366658	2.06516	-0.578336	-0.340125	0.504792	-0.513085	-0.349347	2.3639	-0.877524	0.683031	-0.262694	-0.459422	-0.52959	-0.948985	-0.663951	-0.760817	-1.07582	-0.131985
Plate2_I8_PLCG1_Abcam	-1.3301	-1.26288	-0.732845		1.29528	-0.040162	0.511994	2.46241	0.0236777	0.147368	0.22575	0.084138		-0.432349	-0.908156			-0.0441194	-0.617908	-0.190082	-0.526831	-0.140657	1.10839	-0.0152082	-0.407618	2.29016	-0.147801	-0.104998	0.149896	0.375419	-0.356039	-0.900653	-0.862001	-0.653006
Plate2_I9_FUT3_R&D	-0.611124	1.3107	-1.02282	0.0690973	0.382394	0.0563794	0.0707851	2.98557	0.0624469		-0.0493958	0.0174537	-1.14537	-0.989801	-0.795084	-0.275952	-0.65751	0.59223	-0.514316	0.974064		-0.229457	0.331371	-0.621176		2.47675	0.0255721		-0.0575	-0.181945	-0.639866	-1.21613	-0.346165	-0.420514	-0.184862	0.929792
Plate2_J1_CD19_Abcam		-0.119683	-1.10968	-0.844945	0.718365	0.399406	-0.124076	3.40498	-0.939347	0.151955	-0.241896	-0.125412	-0.234644	-0.141729	-0.0251892	-0.647192	0.309553	-0.430472		-0.215613	-0.7711	-0.489943	0.952307	1.29695	0.142465		-1.21088	0.411321	0.0281354	-0.508027	0.0178538	-0.416195	0.101148	-1.34223	0.390733	-0.116743
Plate2_J10_PPARGC1B_AvivaUV
Plate2_J11_CFL1_Abcam	-1.04146		-1.37052	0.388565	1.74988	0.174022		2.53876	0.1741	0.462508	-0.258961	-0.0699744	-0.294366	-0.442951	-1.21899	-0.103248	-0.434528	-0.252842	-0.253234		-0.766519	-0.384017	1.49853		0.074825	4.67487	-0.452887	0.75713	-0.395212	-0.628337	-0.508081	-0.316862	-0.218546	-0.811926	-0.629143	0.235933
Plate2_J12_CCNH_AvivaUV													-1.02514	0.0523465				0.972799					-4.312			-2.25752									-1.25345	2.05262
Plate2_J13_CHMP1A_Abcam	-0.478906	-0.430212	-0.295934			-0.0619391	-0.50683	-0.736996	-0.865344	-0.42607	-0.308215	-0.141476	0.699851	-0.246767	3.37071	0.809899	-0.129438	-0.252335	0.15133	-0.266177	-0.259628	0.406003	-0.104412	-0.216485	-0.41347	-1.21283	-1.03825	-0.32456	-0.176516	0.400911	0.273436	-0.309748	3.81437	0.346179	-0.00629728	-1.01365
Plate2_J14_IGF1_AvivaUV
Plate2_J15_CHRDL1_Abcam	1.69186		-0.971429	-0.110081	1.70746	-0.213122	0.77865	-0.296062	0.934865	0.531942	-1.51012	-1.07067	-0.912442	-0.631729	-0.290101	0.0922466	-1.00205	1.27079	0.526648	0.321691	-1.49349	0.351198	1.91738	0.0686224	0.794843	0.109711	0.564993	0.646473	-1.00846			0.0255791		-0.408438	-0.475689	0.971348
Plate2_J16_FN1_AvivaUV	-0.31967													-0.904805			-0.203076	1.42755		-0.490517											-1.4411	-0.667179	-0.35391			0.553602
Plate2_J17_CIDEA_Abcam				-1.14354		-0.302954		2.59575	-0.0632731	0.481095	-0.627333	-0.172532	-0.31897	-0.195219			-0.253023		-0.300187	0.514212		-0.376055		-0.236757	0.0351122	2.63586	-0.278338	0.230216	-0.397584	-0.484558		-0.257434	-0.306385	-1.07991	-0.561358	-0.64813
Plate2_J18_STK11_AvivaUV										-0.865016					-0.798884		0.493388	1.17051						0.497807							-1.55379	-1.00481		-0.782256		0.801788
Plate2_J19_CLIC1_Abcam	-1.11179	-0.605512	-0.0890377	-0.102503	0.624226	1.69883	-0.121172	2.03668	0.202311	0.582663		0.577891	-1.23679		-0.409213		-1.48948	-0.557103	0.16224	-0.325454	-0.256238	0.830112		0.956896	-0.259161	2.64976	-0.69181	-0.167384			-0.137467	-2.47051	-1.00191	-0.55663	-0.808504	-0.197226
Plate2_J2_HDAC11_AvivaUV		-0.26332								1.27614		-0.196091		1.16927		-0.239018	-1.68385	-0.0631358								5.72324	0.681122	1.30405	-0.0754724			0.944409		0.472697		-0.573831
Plate2_J20_AVP_AvivaUV		1.02805				-0.561397			0.754158					-1.50123	-0.877301	0.151255		1.00647								2.24728			0.953665				-1.66612		0.679415	4.6637
Plate2_J21_CLIC1_Abcam	-1.19381		-1.9602	-0.617005	-1.04834	0.275432	-0.779304		0.093202	1.07913	0.361177	-0.0300777	-0.193574	0.211533	1.75011	0.939131		1.1126	-0.526601	-0.993053	-1.22164	-1.16286		-0.644175	-1.68114	0.934106	-0.405414	0.199129	0.915705	0.0954222	0.916755	-0.791652	1.3182	1.01461	0.327118	1.40174
Plate2_J22_KLK2_AvivaUV					-0.707107									0.707107														0.314621							-1.04858	0.830989
Plate2_J23_COL24A1_Abcam	-0.19231	1.04	1.54251	-0.868929	0.776638	-0.542492	-0.697533	2.74665	-1.02745	-0.232818		-0.732012	-0.448964	-0.85861	-0.324564	0.113291	0.0447099	-0.338108	0.774612	0.781519	1.57352	-1.31021	0.334245		-0.163908		-1.23549	0.306344	-1.02072	-1.22399		-0.43644	-0.187727	-0.109585	-0.404487	-0.267019
Plate2_J24_MMP8_AvivaUV				-0.79633												-0.325986		1.12232			1.25823						-0.159755			-0.300136			0.589825
Plate2_J3_CD19_Abcam	-0.750863	0.0547904	-0.382257	-0.193713	0.0602506	-0.99041	-1.33218	2.80421	-0.671239		1.6555	-0.0828384	-0.572759	0.139002	-0.142247	-0.626937	0.776379	0.255303	0.496183	-0.0442975	0.483454	-0.573725	0.220392	-1.61173			-1.07413	0.882451	2.334	-0.0318207	0.483758	-0.100841	0.128315	-0.424754	0.719016	0.560618
Plate2_J4_WNT7A_AvivaUV
Plate2_J5_CD86_Abcam	0.169756	0.490337	-0.0032351	-0.347224		-1.49007	-0.651732	2.48956	-1.50274	1.25219	-0.452322	0.128978	-0.522924	-0.386744	0.466664	-1.03817	0.588336	0.809349	0.833676	0.203225	-0.0951725	-1.05324		-1.87199	-0.941765	2.40336	-1.50585	1.01779	0.0918941	0.428034		-0.948411	0.465974	-0.399339	0.772909	0.881351
Plate2_J6_FZD1_AvivaUV
Plate2_J7_CDSN_Abcam	-0.520761	-0.536063	-1.02273		0.241635	-0.055602	-0.0240783	2.81943	-0.662399		-0.99595	-0.540263	0.372376	-0.927224	1.17878	0.474448	-0.618062	0.816461	-0.792739	-0.518277	-1.01272	-0.356952	0.726018	0.355529	-0.106624	2.39759	-0.292176	0.781581	-1.11392		0.717582	-0.967828		0.689842	-0.66921	0.849882
Plate2_J8_WNT10A_AvivaUV						1.47891		0.01694	0.665943	-0.525356					-1.43226			-0.204179													-0.7311	-0.150174	-0.0144444			0.977091
Plate2_J9_CEACAM5_Abcam	-0.457892	1.44877		0.526029	0.493117	0.338324	-0.174096	0.335488	0.620761	0.384649	0.356492	-0.359922	-1.33489	-2.23489	-1.16703	-0.699317	0.0553045	1.86911	0.0229969	1.44705	-1.33588	0.317432		0.239632	0.0551894		1.04475	1.97105	0.472992	-0.627636	-0.697518	-1.38018	0.129806	-1.1257	0.766417
Plate2_K1_FKBP2_R&D	-0.668495	1.26943	-1.1113		0.17158	0.39899	0.321211	2.66422	0.481756		0.103981	-0.213931	-0.880534	-1.15352	-0.826323	-0.0732859	-0.483772		-0.733512	1.48556	-0.950453	-0.117867	0.480124	-0.318881	0.412571		0.339617	2.38268	-0.0799682	-0.527901	-0.767326	-0.70152	-0.527049	-0.449244	-0.278743	0.873926
Plate2_K10_SHBG_Abcam		-0.169359	-0.442842	0.321928	1.18268	-0.0540367	-0.316075	1.8136	-0.158425	-0.0101543	0.139587	0.382887	-0.805833	0.758895		0.0878289	-2.73068		0.212647		0.17291	0.525768	1.37256	-0.0573193		2.67313	-0.24366	-0.837446	0.135574	-0.333556	-0.550395	1.629		0.382049		-0.969124
Plate2_K11_INPP5D_R&D		0.590795	0.476168	-0.000295841	0.823245	0.183203	0.0706183	2.265	-0.278743	1.36622	-0.639505	-0.781411		-0.701907	-1.41121	-1.1307	-1.28337	0.451899	-1.34503	0.809893	0.849779	-0.283176	0.9913	-0.614803		2.79019		1.40867	-0.51105		-1.36557	-1.56295	-1.17259	-1.32702	-1.03274	0.64469
Plate2_K12_SNX7_Abcam	-0.436485	-0.0902186	-0.473294	-0.147467	0.396513	-0.473624	-0.429584	-0.856335	-0.100008	-0.411443	-0.245443	0.13567	-0.00774012	-0.531349	3.56434		0.106464		-0.0401446	-0.182629	-0.523061	-0.522334	0.546809	-0.623862	-0.387245	-1.39045	-0.483335	-0.468768	-0.306281	0.0386877	0.197867	-0.542324	2.99993	0.230038	0.290903	-0.904122
Plate2_K13_MAP2K4 (S257/T261)_R&D	0.0395281	0.51706	0.855251			-0.300763	-0.865686		-1.44026	1.04156		-0.800687	-0.722552	-0.0572325		0.234593	2.27525	-0.776072	0.297617	1.10177	1.59346	-0.359687	-1.06897		-0.267739		-0.47015	0.439217	-0.237031	-1.06408	-0.100459	-0.517057	-0.218953	0.162138	2.00921	0.740556
Plate2_K14_SOD1_Abcam		1.45852	-1.47562	0.0647012	0.289311	0.00865791	0.0234544	1.24997	0.209674	1.88659	0.0567855	-0.243828	-1.09709	-1.40252	-1.22283	-0.000107217	-0.823054	1.01738	-0.717266	1.38367	-1.18368	0.0180921	0.405051	-0.345453	0.176053	1.58933	-0.117562	2.01807	0.00260264	-0.347568	-1.07126	-1.22317	-0.497759	-0.302562	-0.176112	0.925829
Plate2_K15_PCSK9_R&D	-1.12148	-0.150636	-0.69714	1.02696		2.01425	-0.52257	1.09469	-0.695691	-0.0778289	-1.35936	-0.664427	-0.697203	0.418841		1.66322	0.340426	-0.572054	0.0558933	-0.237807	-0.709065	0.94136		-0.257894	-0.461839	2.18838	-0.51423	-0.276482	-0.338914	-0.952434	-0.342714	2.32405		0.611577		0.309378
Plate2_K16_SPARC _Abcam	0.226814	1.24777	-0.64614	0.519401	0.442221	-1.11007	-0.35871	1.37787	-1.85163		-0.717006	-0.139464	-0.404088	0.0694622	-0.320929	-0.847286	2.2912	0.220596	1.86003	0.213134	-0.354956	0.219121	0.0413984	-1.89824	-0.474176	1.54711	-1.53581	0.0308269	0.00278566	0.254968	1.10235	-1.08751		-0.303652	2.0972
Plate2_K17_NOTCH3_R&D	-0.512661	2.34098	-1.4653	0.00561978	0.782058	0.128427	0.311932	1.40241	-0.567655	0.944844	-0.292847	-0.115473	-0.94825	-0.460366	-1.25152	0.207463	-1.31627	0.80661	-0.403604	2.16484	-1.36686	-0.531681	0.818453	-0.520765	0.48564	1.47681	-0.61544	1.13992	-0.509539	-0.263036	-0.692014	-0.920582	-0.929823	-1.38227	-0.400088	0.831972
Plate2_K18_SP1_Abcam	-0.390181	1.94341	-0.829655	-0.725464	0.0927537	-1.32454	-0.559122	2.15856	-0.965611	0.977847	0.469013	-0.401386	-0.20131		0.108472	-0.9444	-0.30935	0.900966	-0.213324	2.07375	-1.11021	-0.69744	-0.121487	-1.70272	-0.869947	2.73694	-1.2706	0.843664		-0.382473	-0.137168	-0.532666	-0.00681118	0.0203382	-0.113378	0.664026
Plate2_K19_NOTCH2_R&D	-0.951957	1.04441	0.419054	-0.474406	0.617212	-0.376577		2.25023	-0.485384	1.84256	-0.320191	0.242567	-0.8299	-0.901593	-1.10174	-0.824579	-0.714179	0.564472	-0.885623	1.21527	1.02533	-0.42184	0.551523	-0.967216	-0.0939732	2.22029	-0.587566	1.94596	-0.237367	0.013486	-0.793299	-1.10549	-0.905203	-0.662098	-0.453017	0.944838
Plate2_K2_S100A7 _Abcam	-0.953316	1.67266		-0.262203	0.367505	-0.302461	-0.273248	0.88875	-0.33588	2.06512	-0.0243391	-0.19545	-1.21317	-1.31603	-1.14177	-0.0736427		1.09747	0.159079	1.69396	-1.33057	-0.1321	0.463709	-0.688425	-0.0185936	1.37095	-0.187044	2.20427	0.00907017	-0.338525	-1.04987			-0.469692	-0.174739	1.02182
Plate2_K20_STC2_Abcam	-0.573231	-0.133707		0.157917	0.935136	-0.17684	0.06329		-0.300335	-0.526377		-0.900522	-0.255601	-0.56993	3.25808	0.0540808	-0.516393	-0.515567	-0.338919	-0.203731		0.320293	0.895019	0.651803	-0.0574287	-0.786837		-0.71304	-0.17171		-0.0803197	-0.303145	3.12961	0.352949	-0.244402	-1.03393
Plate2_K21_MAPK3_R&D	0.185593	0.42256	-0.0617518	0.60491	1.28824	-0.590331	-0.741652	2.73707	-0.540789	-0.401929	0.129474	-0.191428				-0.77654	-0.77836	-1.28506	0.919572	1.31958	0.228029	0.948319	0.820225	-0.438752	-1.15742	2.85435	-0.810499	0.302707	0.740405	0.21709	0.713941	0.00667483	1.36727	0.738072		-0.159812
Plate2_K22_STIP1_Abcam	0.251048	1.40267	-0.358265	-0.402188	0.325118	-0.586759	-0.532907		-0.126611	-0.219196	-0.510835	0.722062	-0.341457	-0.930916	3.04974	0.0139909	-0.507728	-1.24777	0.361664	1.06245	-0.114773		0.808147	-0.0511578		-0.426309	-0.273982	-1.36516	-0.129883	0.0938133	0.195412	-0.469641	3.01974	0.337787	-0.710932
Plate2_K23_PIK3CB_R&D	-0.458393	-0.188819	-0.712966	0.733366	-1.43997	-0.837153	-0.222457	0.442109	-1.93758	2.43506	0.771411	-0.179461	0.470932	0.279596	0.18978	-0.876331	0.539529	0.991352	-0.503344	1.50219	-0.164207		-1.2018	-1.11238	-1.63833	1.01148	-2.09935	2.00401	2.15647	-0.90648	0.327723	-0.204822	0.330718	-0.226195	-0.0193271	0.834302
Plate2_K24_SYNE2_Abcam	-0.872217	-0.474367	-0.383155	-0.150581	-0.170639	-0.329015	-0.0581791	2.91137	-1.20625	1.75069	0.297393	-0.425637	-0.434286	-0.227738	0.179576			-0.406965	-0.278256	0.0401855	-0.322783	-0.379131	-0.131143		0.0701359	2.53822	-1.40938	1.5497	0.157867	-0.0941678	-0.223733	-0.162516	0.148405	0.161187	-0.159043	-0.460815
Plate2_K3_MUC16 (CA125)_Abcam	-0.339216	0.240089	-0.495284	-0.484955	2.00017	0.491148	-0.510628	2.80918	-0.114525		-0.0694064	-0.321741	-0.584503	-0.352864	-1.00253	-0.947527	-0.612471	0.295062	0.226884	0.377719	-0.735017	-0.533197		0.156045	-0.0214034	2.7704	-0.544239	1.74056	0.114291	-0.342486	0.0144366	-0.521893	-0.50314	-0.311758	-0.689435	0.318066
Plate2_K4_S100A8_Abcam	-0.560121	0.702089	-1.00421	-0.262215	0.567061	0.36313	0.281421		-0.152687	2.1763	0.216899	-0.569519	-1.1675	-0.53073	-0.729096		-1.25479	1.92397	-0.642797	0.574254		-0.330884	0.442599		0.496566	2.69357	-0.193165	2.46581	0.171572	-0.675536	-0.70723	-1.4353	-0.441008	-0.333783	-0.500656	1.85884
Plate2_K5_ADAMTS13_R&D	-0.907792	0.666183	-0.951942	0.155352	1.18893	1.90773	0.335856	1.83461	-0.111809	1.13815	-0.337172	-0.716651	-1.14783	-0.779448	-0.518835	-0.897511	-1.12438	0.266563	-0.546381	0.682848	-0.594592	0.0559897	1.18739	2.38358	0.368846	2.0679	0.0901526	1.32778	-0.119871	-0.699991	-0.809823	-0.848977	-0.0454765	-1.57023	-0.522531	0.232445
Plate2_K6_S100A8_Abcam	1.71072		-1.60626	1.66775	0.422945	-1.06776	0.452442	-0.483466	-1.24583	0.452809	0.555962	0.527958	-1.29131	0.806182	0.275618	-0.806665	-0.683858	0.312768	0.393998		-1.7287	2.5068	0.556583	-0.390865	-0.170341	-1.39196	-1.14173	0.187143	0.633739	0.2173	-0.55364	1.27741	0.750412		-0.306888	0.789883
Plate2_K7_DVL1_R&D	-0.936998	1.87284	-0.888497	-0.163898	0.808365		0.10747	1.89237	-0.650777	1.40355	-0.223894	-0.668043	-0.682795	-0.124673	-1.17137	-0.552256	-0.877646	0.856252		2.11155	-1.04561	0.0320914	0.772137	-0.927788	0.388574	1.75904	-0.923637	1.47484	-0.1147	-0.250587	-0.679813			-0.765976	-0.384083	1.14365
Plate2_K8_SAR1A_Abcam	0.760301	0.396825		0.480495			0.744993		-0.118194	2.21167		0.165381	-0.0287496	-0.533237	-0.521833	-1.66772	-1.40382	-0.486117	0.983836		-0.828878	0.370873	0.431887			4.26024	-0.304845	1.30527	0.348129	0.215349	-0.448805	-0.106373	-0.513347	-1.21134	-0.107281	1.04088
Plate2_K9_HSPB1_R&D	-0.668141	1.50322	-1.3028	-0.274696	0.79621	0.110808	-0.231266	2.6041	-0.488168	0.393727	-0.284909	-0.772936	-0.917674			-0.325441		-0.142028	-0.414715	1.5079		-0.148608	0.644328	-0.633395	-0.380359	2.98895	-0.774521	0.428735	-0.346694	-0.585984	-0.622152	-0.791835	-0.869872	-0.733321	-0.849757	0.202894
Plate2_L1_COX6C_Abcam	-0.45882	-0.857415	-0.699665		2.3153	1.65539	1.1868			-0.457802	-0.260075	-0.204617	-0.0803175	-0.438522	0.456875	-0.855191	-1.26331	-0.0386367		0.0645036	0.0571665	0.252273	2.49851	0.981028	1.51119	1.35909	2.13442	-1.1408	0.87498	0.0882098	-0.762546	-0.844474	-1.18879	0.361809	-1.31786	-0.7532
Plate2_L10_HAPLN1_AvivaUV						1.44721				-0.679987				-0.656457				-0.110765						1.39886												-0.0290229
Plate2_L11_CXCL10_Abcam	-0.774541	-0.891889	-0.503023	0.721257	0.786311	2.44203	-0.816281	-0.71165	1.41089	-0.440654	-1.1234	-0.114328	-1.09766	0.50518	-0.175582	-0.231947	-0.374622	1.38992	-0.634245	-0.946586	-1.02778	0.149263	0.42934	3.34775	-0.697837	-0.729328	1.11686		-1.01665	-0.400153	-0.271263		0.694471	-0.53672		1.14421
Plate2_L12_MYH1_AvivaUV	-0.6654			-0.134519	0.336034	0.713325		-0.0778838	0.703712			-0.0419149	-0.428059	0.205127	0.433087	-1.78619	-1.43631	2.179		-1.24184		-0.134692	0.156953	1.15652		0.0707367	0.605889		-0.745571	-0.455117	-0.804838	0.494853	-0.0409531		-1.61398
Plate2_L13_CXCL11_Abcam	-0.597003	-0.208719	-0.227229	1.9191	0.244934	-0.432123	0.393894	3.01154	-0.593908	-0.720649	-0.285262		-0.296735	-0.597646	-0.135288	-0.246142	-0.898702	-0.33007		-0.946016	-0.742517		0.182377	-0.0439409	0.0630786	1.84208		-0.0677507	0.0197192	-0.0785362		0.0116607	-0.837519	-0.408891	-0.184505	0.344819
Plate2_L14_KRT2_AvivaUV													1.44641	-0.166642	-0.89902		-0.897274	0.51653													-2.67044	-0.555399				-2.91849
Plate2_L15_DNAL4_Abcam	0.404681	-0.350446		-0.0225701	0.475412	0.353982	0.278898	-2.3821	0.493065	-1.14116	-0.489647	-0.554075	0.19135	-0.261995	2.6445	0.533549	0.157164	-0.330601	0.139307		-0.632395	0.00493093	0.563227	0.228595	0.268319	-2.16856		-1.28254	-0.573654	0.095158	0.131002	-0.180468			-0.0174364	-0.476939
Plate2_L16_ABCB6_AvivaUV
Plate2_L17_DUSP6_Abcam	-0.133415	-0.441869	-0.919195		0.205978	0.642619	-0.547474	2.94175	-1.05591	1.43814	-0.168881	-0.145227	-0.664045	-0.581651	-0.514984		-0.384409	0.328572	0.483206	-0.381291	-0.486559	-1.06082	-0.176214	0.71863	-0.846644	2.4949		1.43739	0.386766	0.079891	-0.153937	-0.869189	-0.182509	-0.601179	-0.154334	0.286335
Plate2_L18_MSLN_AvivaUV															-0.707107			0.707107																-0.598748		0.0533891
Plate2_L19_EFNA5_Abcam				0.00830515	1.08984	0.0623217								0.278854	1.15969		-1.36365	-1.23536				-1.3774	0.480856	0.858571	-0.0585831	5.13263	-2.50646	1.26401					-0.280411	-2.65558	-0.706953	1.34146
Plate2_L2_CEACAM6_AvivaUV			-1.07378									0.179883		-0.689675	0.0551885			1.52838						-0.489939									-0.0729627
Plate2_L20_KRT13_AvivaUV
Plate2_L21_EFNB3_Abcam	0.989528	-0.148398	-1.69485	2.66896	-0.0937884	-0.627632	-0.413103	1.55109	-1.23485	0.15816	0.719749	-0.314129	-0.270811	-0.393428	0.159649	-0.0176285	-0.340429	-0.698083	-0.0873809	0.332677		1.11425	-0.667846		-0.223781	1.10342	-1.23233	0.555313	0.73376	0.169715	-0.5707	-0.0942121	-0.152717	0.384571	-0.0844464	-0.475094
Plate2_L22_SERPINC1_AvivaUV	-0.0563396	-0.0141419						0.0551417		-0.601101	-1.25345		-0.333336	1.11421	0.219682	-1.40832	0.118273	2.15938	0.501329	0.0870116		0.275538				1.46902	1.13019	-0.317338			-0.0121317	1.19549	0.334593	-0.424221	0.513699	1.94678
Plate2_L23_EIF6_Abcam	-0.289923		0.0176573	-0.372322	0.417983	-0.689153	-0.570158	0.185436	-0.670021	-0.342676			0.354262	-0.959545	3.2722	0.401404	-0.407172	-0.347977		-0.23438		-0.935873	0.221236			0.393589	-1.01087	-0.278681	0.570363		0.00104189	-0.514533	2.83082	-0.0716269	-0.241508
Plate2_L24_CD1E_AvivaUV	0.348253		-1.1762	1.04255			1.16734	0.0369652	-0.535938	-1.57235			0.517775	0.640525	0.0393457	-1.57241	1.06415			-1.73749e-05						0.365152	1.43887	-2.12299		0.447746	-0.00422787	0.860074	0.223209	-0.358741	0.17837	2.83809
Plate2_L3_CPLX1_Abcam	0.0709029	0.281773	0.914297	0.0411662	0.0938606	-0.341974	-0.775037	-2.41355	0.470197	-1.27599	-0.00847707	0.746246	-0.00509555	-0.310033	2.4135	0.768625	0.102647	-0.773064	0.420234		1.10915	-0.23806	-0.133921	-0.554542	-0.0202172	-3.05509	-0.462905	-1.29444	0.0774576	1.09563	0.236628	-0.599503	2.91126	0.760808	0.30214	-0.748961
Plate2_L4_ABCB4_AvivaUV
Plate2_L5_CPN1_Abcam	-0.155653	0.559442	0.322553	0.506268	-0.837353	0.230661	-0.541507	-3.16052	-0.936159	0.982553	0.778911	0.387463	1.08729	0.598116	0.129989		0.257807	-0.209859	0.379102	0.0404581	0.592934	0.138519	-0.701034	0.248174	-1.19214	-3.26311	-1.17363	1.0382	0.00985161	0.184984	0.871721		-0.36019	-0.00341226		-0.0197874
Plate2_L6_KRT17_AvivaUV					-0.7243	-0.470334	1.38429	0.268578	1.2085	-1.47455			-0.450067	0.159515	-0.613148	-1.36661	1.04766	1.03047	-0.832392	-0.114627		0.0612992			-0.088359	0.593315	1.57846	-2.45566	-1.84145		-0.600782	-0.0665051	-0.383926		0.283234	1.26482
Plate2_L7_CSF2_Abcam		0.04018	0.013827	1.87222	0.321647	-0.345412	-0.549553	-1.62902		-1.20317	-0.190702	-0.0817223	0.146483	-0.687347	2.30655	0.0625641		-0.0765483	0.521719	-0.312155	0.192427	2.42753	0.392289		-0.637055	-1.68422	-0.0240296	-1.15164	-0.184103	0.623689	0.505425	-0.822896	2.2863	0.215523	0.906998	-0.0441229
Plate2_L8_LAMA5_AvivaUV
Plate2_L9_CSF3_Abcam	-0.0894188	0.502695	0.480445	-0.652045		0.110538	0.0532504	-2.81313	1.24875		-0.414892	-0.32998		0.631189	-0.409427	-0.301839	0.404908	1.57896	0.106895	-0.154487	0.0622923	-0.252314	-1.2326	0.28209	-0.406789		1.43061	-1.95088	-0.610403	0.298072	-0.40927		-0.145819	-1.74906	-0.0344148	0.399533
Plate2_M1_Cy3/Cy5 (not a gene)_Abcam	0.369466	0.341841			1.37818	-0.530607	0.449914	1.10979	-0.0311026		0.228948	-1.55684	-0.209573	-2.08064			0.530616		0.230585	1.01638		0.497426	-0.710901	-0.712695	0.804011	1.62994	-7.37333		0.25678	0.572324	0.239804	0.405878
Plate2_M10_TIAF1_Abcam	-0.854958	-0.308282	-1.12992	0.0435881	1.69363	-0.219747	0.300587	1.0375	-0.651373	0.757353	1.00583	0.171128	0.00287142	-1.54646	1.92793	-0.301233	-0.366544	-1.5619	-0.646326	-0.436545	-0.175989	-0.524825	1.40037	-0.523768	0.398775	0.482604	-0.603295		0.496067	0.0602366	-0.84975	-0.0177614	3.17711	-0.679277	-1.30116	-2.1181
Plate2_M11_PEBP1_R&D	-0.754304	1.84462		0.503006	1.05943	0.80575	0.515082	0.36293	0.40305	1.17529	-1.00504		-1.1361	-1.14144	-0.857057	0.186649	-1.59956	-0.362292		2.54222			1.21657	-0.325897	0.101418	0.812118	-0.313824	-0.668939	-0.547997	-0.924948	-0.875519	-0.93497	-0.655188	-1.50927	-1.6891	-0.382331
Plate2_M12_TLN1_Abcam	-0.065081	-0.0632655	-1.21237	-0.281791	-0.202673	0.79768	1.16311	1.32111	-0.814963			-1.14997	2.09336	0.225066	-0.565331	0.136893	-1.38176		-0.0164917		-0.661708	-0.258388	0.145484	0.219817	0.842419	1.35215		0.970452	0.0572963	-1.01834	2.27362	0.683701	-1.05417	0.385886	-1.0112	-1.9163
Plate2_M13_MAPK8(T183/Y185)_R&D	-0.0409614	0.685557	0.205187		1.5405		0.731153	-2.60827	0.211554	-1.04236	-0.176266	0.63195	0.274841	0.360698		-0.982143	0.208558		1.01066	0.772888	0.613658	2.41628	0.602711	0.826364		0.724568	0.225439	4.20558	-0.210079	0.28526		-0.0729191	-0.370989	-1.16953	-0.452797	0.010309
Plate2_M14_TLR3_Abcam	1.74267	0.127522	-0.449718	1.16989	1.16785	0.271959	-0.124506	-0.968703		-1.51686	-1.22922	-0.660066	-0.275903	-0.639412	1.61661	0.923711	-0.335985	-0.819845	1.10175		0.000928347	0.757555	1.13211	0.191812	-0.215929	-3.26612		-2.34453		-0.321357	-0.111494		2.06876	0.279197	-0.299689	-0.428925
Plate2_M15_LAMC1_R&D		1.47306	-1.2796	-0.0642455	-0.187945	-0.292864	-0.469707		-1.00491	2.66815	-0.0637355	-0.249513	-0.865867	-0.477313	-0.390635	0.00694042	-0.0348077	1.23299		1.69732	-0.996927		-0.0252384	-1.45987	0.09162	1.99426	-0.810256	2.70689	0.0645075	-0.118238	-0.37377	-1.29408	-0.320166	0.0161892	0.309222	1.2812
Plate2_M16_TNFRSF17_Abcam	0.459376	0.560988	1.33978	1.34444	-1.89285	0.100218	-0.688332	-1.38051	0.584319		-0.105605	0.161088	-0.112455	0.645214	0.681571	0.0441562	0.376094	-2.11749	1.27848	1.31952	0.854853	0.351006	-1.76718	0.09768	-1.193	1.59954	0.78351	-3.01839	0.0258776	0.738589	1.4251	-0.216654	0.147839	0.189986	0.636533	-0.753015
Plate2_M17_LYVE1_R&D	0.182054	-0.202044	-0.72604	0.416749	2.19078	-0.664896	-0.0193501	2.79435	-0.524053	0.293234	-0.212924	-0.26044	-0.705557	0.145277	-0.515853	-0.27197	-0.969223	-0.950096	0.00385012	0.462187	-0.644967	-0.260005		-0.888217	-0.101687	3.47335	-0.560441	0.20375	-0.078669	-0.250611	-0.474359	-0.54232	-0.489223	-0.71082	-0.426148	-0.678678
Plate2_M18_TNFRSF17_Abcam	-0.268684	0.159842	1.87106	-0.170532	0.956278	-0.436183	-0.601798	0.854094	-1.02157	-0.307567	-0.637404	-0.105574	-0.908935	2.43645		-0.670085	-1.18639	0.0370084	-0.104041	0.414966	1.77211	-0.426117	-0.643616	-1.04689	-0.532542	0.310048	-0.927919	-0.13225	-0.64898	0.198938	-0.583695	2.14478	-0.40906	-0.819275	-0.95345	0.00824496
Plate2_M19_MMP12_R&D	0.475894	-0.852129	-0.840096	0.45774	1.44506	0.120179	0.111505	2.75726	-0.00709287	0.629099	-0.292897	0.151451	-0.880513		-1.23257	-0.639931	-1.03454	-0.368412	0.640156	-0.245506	-0.619546	-0.118212		-0.163542	0.198093	2.75339	0.0294828	0.436496	-0.593027	0.245257	-0.65268	-0.910252	-1.02137	-0.756667	-0.820755	-0.375551
Plate2_M2_TCEB3_Abcam		0.737001	-1.83703	0.268771	-0.687084	0.14088	-0.441242	-2.30164			0.0706214	0.170293	-0.00477895	1.23829	0.70867	1.23639	0.0488533	0.652007	0.704109	0.79564	-1.81588	0.499526	-1.00403		-0.602171		-1.46281	-0.143783	0.207837	0.228882	0.870214	1.3682		0.194836	0.120712	0.5593
Plate2_M20_TNFRSF1B _Abcam	0.865315	-0.0554506	0.747517	0.218645	0.425429	-0.197793	-1.32406	1.26098	0.662622	0.830024		0.064539	-1.94416	-1.22191	0.898652		-1.64201	0.411667	-0.335605	0.626086	0.596043	0.569889	-0.0844776	-0.96504	-1.2342	0.933725	0.493696		-1.51052		-1.55396	-1.77944	1.1928			0.0953842
Plate2_M21_PCSK9_R&D	-0.342081	2.07681	-0.338448	0.298612	-0.545108	-0.770609	-1.72034	0.519535	-1.87724	1.61994	0.0799334	0.138181		0.156029	0.322041	-0.413536	-0.079269	0.875549	0.485545	1.9547		-0.192221			-2.0142	0.575786	-2.40106	1.11847	0.68769	0.711846	0.668786		0.418537	0.0165004	0.372773
Plate2_M22_TNFRSF9_Abcam	-0.444567	1.08351	0.727456	0.885365	-0.183087	-1.07757	-0.693692	0.488479	-2.34545	1.4973	0.622812	0.830391	-0.747352	0.118177	-1.59174	0.0710771	0.0784995	0.680398	0.213296	1.0767		0.501841	-0.429126	-2.6409	-2.33339		-0.532815	1.38909	0.969317	1.05458	-0.666464	-0.225313	-0.422245	-0.0683741	0.418013	0.943133
Plate2_M23_NID1_R&D	-0.506783	-0.424691	-0.971185	-0.53192	-0.703482	0.00667725		-0.697698	-0.756771	3.41993	0.439654	0.45506	-0.353193	-0.165594	0.0707211	-0.0749965	0.074836	0.719438	0.317948	1.06237	-1.15839	-0.197334	-0.836313	-2.06355	-3.19874	-0.44913	-1.09134	2.8783	0.953507	0.0954208	0.53888	-0.752197	0.999308	-2.08672	0.561471	0.773141
Plate2_M24_TNK2_Abcam	-0.00570427	0.399915	-0.926964	-0.0804494	0.23215	-1.06611	0.419013	-1.04579	-0.388453	-0.525505		-0.13506	0.503306	-0.626009	3.12005	0.646526		-0.520915		0.291418	-1.10803	-0.360164	0.587974	-0.619129	0.157138	-0.771859	-0.506252		-0.488471	0.257816	0.905435	-1.21415	2.76943	0.595435	-0.651267	-0.837574
Plate2_M3_KIT(Y730)_R&D	0.193159	0.483108	0.74104	0.386641	-0.121619	-1.02445	-2.12073	0.854325	-1.43634	1.21142	-1.07676	0.277533	0.010715	0.247107	2.10947	-0.486634	0.186896	-0.434877	0.616614	0.832251	1.0095	0.44594	-0.254708	-0.627204	-1.53008		-2.53089	1.20778	-0.264402	-0.893543		-0.406431	3.2873	-0.539251		-0.673518
Plate2_M4_TFRC_Abcam	-0.308597	0.34031	-0.15154	0.0459206	2.44222	0.568245	0.383493	0.724952	0.827588	-0.43034	-0.00139163	0.225611	-0.564192	-0.305541	-0.702703	-2.80795	0.018125	-0.304211		0.144793	-0.406593	0.951926	2.01552	0.21749	-0.159637		0.255414	0.268728	-0.400084	0.379677	-0.370142	-0.947339			-0.169643	-0.51727
Plate2_M5_MIF_R&D	1.16319	-0.403554	-0.231791	-0.364474	1.27783	0.627004	1.00729	1.80629	-0.0958143	0.770815			-0.168117	-1.58146	-0.99393	-0.792009	-1.32978	-0.691497	0.457972	-0.290257	-0.226823	-0.0145331	0.981046	-0.400865	0.460353	1.35505	-0.647949	0.433536	-0.638811	-0.104356	-0.164828		-0.737306	-1.51913	-1.52325	-0.903938
Plate2_M6_TGFA_Abcam	-0.257365	-0.323695	-0.604227	-0.117441	1.4008	-0.279901	-0.466939	3.24706	-0.669893	1.27485	-0.224098	-0.569843	-0.255224	-0.606931	-0.215548	-0.257869	-0.732141	-0.34159	0.0999507	0.0066621	-0.61051		1.51251	-0.600282	-0.0676703	3.27304	-0.857698	0.531027	-0.0456541	-0.17443	-0.278059	-0.614941	-0.203598	-0.636154	-1.04586
Plate2_M7_PIK3CD_R&D	-0.153344	-0.535682	0.329541	-0.412418	-0.710539	-0.998948	-1.44146	0.057736	-0.954621	2.91003	0.662056	1.23731	0.229575	-0.475595	0.697086	-0.795843	0.269327	0.0857917	-0.100426	-0.407355	0.456342	-0.513844	-1.13997	-1.4937	-1.12803	0.527088	-1.53398		1.11587	0.52035	0.877382	-0.401971	0.562593	0.637335	0.621197
Plate2_M8_TGFB1_Abcam		0.807499		-0.461505	0.233881		-0.733898	2.4115	-1.66553	0.856084	-0.604159			-0.77378	0.0930983	0.0643058	-0.443152	0.215649		1.23301		-0.581476	0.175135	-1.40297	-0.365844	2.40582		0.803285	-0.43689		-0.332506		-0.173912	0.476425	-0.800744	0.478448
Plate2_M9_KRT8_R&D		1.08714	-1.14088	0.61943	0.527933	0.218961	0.341081	2.56128	0.0207364		-0.0465279	-0.0974728	-1.16026	-1.13413	-1.00827	-0.409845	-0.973371	0.594194		0.870471	-1.23343	0.140427	0.426928	-0.482078	0.362852	2.18262	0.0348154	1.98985	-0.0689895	-0.263083	-0.587578	-1.46298	-0.507109	-0.621115	-0.862055	0.875709
Plate2_N1_ENO2_Abcam	-0.75575		-0.512492	-0.381763			-0.299225		-0.556305	-0.247767	0.378792	-0.381429	-0.413198	1.32666	-0.906329	-0.910295	2.53515	1.12395	1.76059	-0.876702	-1.15282	-0.472826	-0.0572064	-1.00485	-0.537814	1.4535	-1.22118	-0.349933	0.832124	0.406156	2.22808	0.0681495		-1.35395	2.70847
Plate2_N10_CD8B_AvivaUV						0.443388		1.74734	-0.478442					0.0314069	-0.878086		-0.865608					-0.445148	-0.487054			2.33709	-0.261955				-0.690338		-0.531706	-0.541574	0.520833
Plate2_N11_F5_Abcam	0.248759	-0.901596	0.181755	1.30543	0.594276	-0.11416	-0.26521	-2.78204	-1.24339	-0.781763	0.574977	-0.662273	0.537808	0.568699	0.424505	0.581968	1.43776	0.294499	-0.140813	-0.375755	0.0355243	1.4806	0.197207	-1.5601	-1.42733	-3.0308	-0.9139	-0.680293	0.35907	-0.701785	0.396039	0.242569	0.129088	0.857416	0.408361	-0.257896
Plate2_N12_CD209_AvivaUV
Plate2_N13_F5_Abcam	0.449077	0.400788	-1.75178	-1.22149		0.0119887	-0.948988	2.6341	-0.176262	-0.595475	0.600232	-0.13887	0.279585	0.616404	-0.732294	0.555066	-0.755856	0.773777	-0.86052	0.672015	-0.300162		1.52738	1.74045	0.321646		0.245251	-1.90638	0.538023	-0.423996	-0.0254561	0.429219		-0.0152176	-0.985984	0.877906
Plate2_N14_PSEN1_AvivaUV
Plate2_N15_F5_Abcam	0.138089	-0.44874	-0.906221	-0.928115	1.18452	0.230343	-1.08619	2.70792	-0.0656652	-0.991635	0.240426	-0.0454615	-0.00896451	0.280315	-0.0273508	1.41996	-1.37169	-0.321552	-0.518135	0.0582396	-0.638928	-0.654598		0.966759	-1.34381		-0.221538	-1.43084	0.236419	-0.643319	-0.480893	-0.348483	-0.22196	0.388951	-1.11756	0.049338
Plate2_N16_GALNT2_AvivaUV
Plate2_N17_F7_Abcam	0.653219	-0.201424	-0.465899	1.65678	0.592215	1.77884	0.856509	-1.77022	0.548152	-0.544421	-0.201623	1.28596	-0.598361	-0.439608	-1.45197	-0.13778	-0.806532	-0.75384	-0.0492798	0.213513	-0.220296	1.09794	0.0056122	0.933226	0.408499	-1.25387	0.313903	-0.199895	0.0531824	0.917393	-0.588439	-0.776381	-0.598903	-0.650426	-0.869265	-1.20279
Plate2_N18_RPS12_AvivaUV
Plate2_N19_FABP5L2;FABP5L9;FABP5;FABP5L7_Abcam	0.257216	2.01093	0.600771	1.26881	0.381017	1.34663	-0.648611	0.996804	0.210776	-1.12059	-1.10639	0.351649	-1.42942	-1.30448	-0.117637	-0.37968	-0.91106	-0.406737	0.663921	1.25823	0.655067	0.674821	0.787683	1.56921	-0.709747	0.758878	0.316371	-1.12515	-0.165964		-0.947001	-0.976033	0.0463848	0.306629	-0.128295	-0.119451
Plate2_N2_MTAP_AvivaUV														-0.707107			0.707107															1.42772				-1.48809
Plate2_N20_SIVA1_AvivaUV
Plate2_N21_FASLG_Abcam	0.443736	0.973731	0.076904	0.288146	0.183805		0.576476	1.89129	-0.354184	1.06764	-1.79538	-0.0196718	-1.7277	-1.15398	0.997947	-0.923779	-0.38537	-0.13961	-0.284116	0.775814	0.383878	0.287269	0.0883321	-0.426362	-0.357104	1.3621	-0.195836	1.5383	-1.25727	0.0209812	-1.42389	-1.33764	1.57877	-0.754548	-0.5539	-0.145813
Plate2_N22_MUC16_AvivaUV
Plate2_N23_FCGR2A_Abcam	0.239296			-0.304824	-1.54508	-1.41671		0.206918	-2.23702	0.870448	0.719201		0.594132	0.565328	0.801248	0.667686	0.317637	0.521736	0.192817	0.399172	0.134442	-0.956133	-1.98663	-1.31384	-1.3594	-0.989844	-1.81825	0.527648	0.638495	0.633167	1.0791	0.534007	0.84301	0.764782	0.480288	0.474141
Plate2_N24_CD160_AvivaUV
Plate2_N3_ENO2_Abcam	-0.76867	-0.336428	-0.740365	-0.320096	1.661		0.30164		-0.33468	0.324343	-1.26589	0.283348	-1.41116	-0.538297	2.28618	-0.473766	0.295579	1.03726	-0.721712	0.23102	-1.05595	-0.116158	1.07376	-0.280181	0.825831	2.34298	-0.235025	0.431032		0.285261	-0.859031	-0.119927	2.6403	-0.663404	0.440928	0.673334
Plate2_N4_FAT4_AvivaUV
Plate2_N5_ENO2_Abcam	-0.446619	-0.265556	-0.480921	-0.567195	1.61853	-0.471925	-0.401303	3.1647	-0.477254	1.09689	-0.0986024	-0.561846	0.0863659	-0.71993	-0.451847	-0.4336	-0.688657	0.0987663	-0.286384	-0.337992	-0.984507	-0.291412		-0.473735	-0.00898127	2.90481	-0.244178	0.990507	-0.033508	-0.275322	-0.0101122	-0.806329	-0.296656	-0.320559	-0.548663
Plate2_N6_MDH1_AvivaUV													1.69545	-0.0533846	-1.24896	-0.390839	-0.453869	0.451608													-1.1983	-1.41353	-0.983275			0.534735
Plate2_N7_ENO3_Abcam		-0.349847	-0.70387		2.29039	0.662532			-0.679224	0.738955	0.049944			-1.07102		-0.693175		-0.244682	-1.04996	0.232784		0.676173		-0.114374			0.583793	1.69606	-1.00623		-0.770711	-1.63394	0.138361	-1.72822	-0.455781	-0.298563
Plate2_N8_LOX_AvivaUV													-1.13555	-1.02287	0.543201		0.987537	0.627677													2.35045		-0.0657654		0.623481
Plate2_N9_EREG_Abcam	-0.244277	-0.999965	-1.2505	0.546366	0.434985	-0.736412	-1.4882	1.95745	-0.055949	1.55054	0.561088	-0.357399	0.724829	-0.258177	0.41429	-1.2989	1.21823	-0.718005	1.41582	-1.32673	-1.40817	0.600381		-1.15778	-1.32249	3.03057	0.425394	0.457451	1.72569	-0.363775	0.832949		-0.179735	-1.85977	1.91629	-0.369105
Plate2_O1_LTBP1_R&D	0.363859	0.613555	-0.2609	0.899346		1.52909	0.440322	-2.56677	1.52967	0.529342	-0.348978	-0.0573339	-0.0222521	-1.16552	-0.394158	-0.353891	0.279947	-1.01532	1.44456	1.27184	-0.662711	2.8262			-0.0505643		1.59516	0.535625	0.813358	-0.215407	0.635034	-1.57285	0.201564	-0.396355
Plate2_O10_YWHAB (also detects YWHAZ)_Abcam	-0.315378	-0.435582	-0.463685	1.69365	1.867	1.55422	0.890071	0.585171	0.648218	-0.517334	-1.0064	-0.123564	-0.905971		-0.70274	-0.981173	-0.927688	-0.858805	-0.164665		-0.364508		1.70595	0.909496	0.593111	0.610198	0.509326	-0.425722	-0.876082	0.288477	-0.803017	-1.29442	-0.702071	-0.783989	-0.851795	-0.748484
Plate2_O11_MAPK11_R&D	0.0603516	-0.299467	-1.40654	-0.273986	0.154516	0.906414	-0.178016	2.6621	0.502665	1.33525	-0.854416	-0.957049	0.0729674	-0.134698	-1.27923	-0.20077	-0.921521	0.811429	0.0431409	0.138891	-0.987931	-0.399474	0.0805335	-0.15347	-0.0904254	3.22076	1.10444	1.53745	-0.755279	-1.12045	0.185958		-1.09689	-0.602546	-0.740056	0.821043
Plate2_O12_ZYX_Abcam	-0.700865	-0.43956	-0.473586	-0.40619		-0.492622	-0.128402	3.17506	-1.10867	1.27088	0.621469	0.340173	-0.232103	-0.573218	-0.289897	0.106846	-0.853321	0.184013	-0.0132722	-0.220684	-0.286007	-0.632063	0.0577461	-1.41412	-0.5816	2.50517	-1.33327	1.61581	0.318939	0.0879994	-0.0644527	-0.428928	0.0567918	-0.134808	-0.349761	0.754696
Plate2_O13_MMP11_R&D	-0.697809	0.967518	-0.387803	-0.405684	-0.264758	-0.509051		1.71199	0.144018	2.64813	0.0185559	-0.216589	-0.919933	-0.812845	-1.05132	-0.732294	-0.31342	0.821293	0.0926694	1.27432	-1.05382	-0.0699111		0.037436	0.0172429	1.73252	-0.302531	2.34357	0.0646714	-0.229861	0.0240146	-1.3965	-0.473824	-0.786839	-0.119103	0.904148
Plate2_O14_GATA2_Abcam	0.261264	0.637691	0.733823			-1.09374	-2.59124			-0.149811	0.576876	0.449323	0.993969	-0.0561812	-0.61664	1.39668	-0.428601	-0.113414	0.249686	-0.0238986	0.392455	-0.895881	-1.09709		-3.3221	-3.70868	-2.35079	0.651889	0.363177	-0.427656	0.420437	0.373721	-0.864204	1.40108	-0.231884	-0.299011
Plate2_O15_MET_R&D	-0.398199	-0.705717	-0.808179	0.261852	2.69478	0.135571	0.449724	2.05623	0.414868	-0.0737162	-0.40514	-0.23623	-0.434208	-0.977091	-1.26932	-0.629829	-0.461796	0.386408	-0.649544	-0.53213	-1.03339	0.0401588	2.79435	-0.223322	0.865083	2.61822	0.487659	0.470861	-0.445286	0.0100754	-0.950463	-0.193871	-0.728549	-0.987898	-0.539008	0.206276
Plate2_O16_VASN_Abcam	0.59904	-0.0468334	-2.1919	0.490193	0.757994	1.45053	1.29244	1.1611	-0.389649	-0.00893203	-0.744894	-0.976751	-0.264661	0.810514	-0.608219	0.260049	-1.74572	0.155708	-0.5673	0.412518	-2.57988	0.270337	0.788128	1.15011	1.37124	2.96694	-0.518114	0.275075	-0.509268	-1.35241	-0.367832	0.382923	-0.200498	-0.622191	-1.72877	-0.317875
Plate2_O17_NCSTN_R&D	-1.09485	2.22602		-0.264225	0.608822	-0.431587	0.478764	1.56395	-0.447896	1.00164	-0.291331	-0.826331	-1.12957	-0.246301	-1.31252	0.320449	-0.913754	0.758724		2.36376	-1.49128	-0.659585	0.529273	-0.415531	0.673265	1.69017	-0.447296	1.12399	-0.192967	-0.750663		-0.340244	-0.732067	-0.946999	-0.328384	0.862304
Plate2_O18_EFNA5_Santa	-0.394739	0.147224	0.322323		1.65901	0.742492		0.918919	0.978249	-0.782583	-0.616773	0.968659	0.768013	-0.831703		-1.11944	-0.967557	-1.79209	0.139657	-0.469654			1.788	0.109054		1.62749	1.27841	-0.0280368	0.366091		0.522843	-1.01499	-0.897576	0.0432119		-1.23864
Plate2_O19_PECAM1_R&D			0.708877	0.840695	0.92138	0.777142	1.057	0.804517	0.455359	0.251217	-0.73368	0.252445	-1.14245	-0.923168	-1.31911	-1.95023				0.700929	-0.207576	0.592192		1.04914	0.713799	0.943886	0.231958	-0.134246	-0.54161	0.739609		-1.77059	-1.0006	-1.56944		-0.0705865
Plate2_O2_TPI1_Abcam	-0.104023	0.894204	-0.908113	2.19302		1.8297	0.705644	0.440469	0.54254	-0.412744	-0.230389	0.23087	-0.927281	-1.30854	-1.00588	-0.408488	-0.870386	-0.660593	0.629073	1.04657	-0.359764	1.69353		0.953353	0.226333	0.568103	0.4007	-0.616678	0.11863	0.443094	-0.811214	-0.875117	-0.134163	-0.275339		-0.191844
Plate2_O20_HSPBP1_USBio	0.680488	0.331073	-1.60656	0.0826706	0.613698	-0.131824	-0.594827	-0.18194	-0.348808	-0.76546	-0.895525	-0.20775			2.98456	0.639308	-0.370427	-0.22867	0.27705	0.227827	-1.4331	-0.139628	0.763778	0.0483711	-0.530284	-2.65579	-0.601402	-1.26549	0.235504	0.771311	0.453206	-0.635456	2.52631	1.0676	-0.353725	-0.203642
Plate2_O21_PARK7_R&D	-1.43281	0.351987	-0.0622145	0.770411	0.714746	0.385675	-0.494331	2.84769	-0.415233	0.698874	-0.598112	-0.470452		-0.144006	-0.387559	-1.23203		-0.532635	-0.327317	0.678929	1.01088	0.110255	1.03219	-0.820674	-0.280854	3.74155	-0.289941	0.445122	-0.449992	0.0878928	-0.293753	-0.16212		-0.6686	-0.501036	-0.267871
Plate2_O22_SMS_USBio	0.152252	-0.0129916	-0.824142	0.962287	0.58326	0.579307	0.147273	-2.38516	0.278616	-0.434939	0.0216665	-0.619112	-0.15947		2.60768	-0.303374	0.0505713	-0.643729	-0.279751	0.414954	-0.403682	0.560847	0.568956	0.2142	-0.0965586	-2.07979	-0.0198293	-0.557911	-0.064657	-0.349018	0.345919	-0.257602	2.28007	0.0183552	0.0182807	-0.370751
Plate2_O23_EGFR_R&D	-0.459794	0.602663	-0.736914	-0.632506	-0.475153	-0.286614	-0.858324	1.96292	-1.04268	2.14146	0.276941	0.123175		-0.318902	-0.843268	-0.232051	-0.761476	1.54052	-0.190629	0.733319	-0.532058	-0.909436	-0.401391	-1.54996	-1.12684	1.92084	-1.27049	2.02469	0.192379	-0.158314	-0.179792	-0.451493	-0.319539	-0.401948	-0.338653	1.68468
Plate2_O24_VASP_USBio	-0.519954	-0.476566	-0.57638	0.0669641	0.795763	-0.343642	-0.479339	3.33607	-0.598603	1.05173	-0.207213		-0.204035	-0.762501	0.0515649	-0.248899	-0.926592	0.0416304		-0.371585	-0.786239	-0.127358	0.787137	-0.591233	0.0416537	2.92802	-1.08578		-0.0971753	-0.234826	-0.283259	-0.907907	0.101754	-0.251789		0.0628977
Plate2_O3_NOTCH4_R&D	-1.46376	0.48852	1.85749	1.91217		0.462632		-0.847415	-1.00916	1.11361	0.180789	0.186114	0.231201	-0.507589	-0.560984	-1.07744	-0.464814	-0.501365	-0.276545	-0.0398354	1.97945	1.42679	0.85047		-0.327085	-0.355643	-1.20032	0.337186	0.51752	-0.114401	0.639893	-0.90174	-1.11323	-1.00097	-0.514872	-0.443832
Plate2_O4_TTK_Abcam	0.0963269	-0.894965	-1.51002	-0.316566	1.08444	-0.266513	-1.07853	1.78215	-0.718841	1.05245	0.332146	-0.922164	0.516571	-1.08557	0.765066	1.56431	-0.400302		-0.578569	-0.972766	-1.29566	-0.40782	0.791944	-0.841462	-0.810194	2.13457	-1.15674	1.2405	0.940075	-0.614499	-0.0519465	-0.655017	0.76428	0.422607	0.205986
Plate2_O5_PEAR1_R&D	-0.283881	0.768451	-1.02203	0.554929	0.831024	-0.0147729	0.025299	2.42599		1.16248	-0.720264	-0.491444	-0.979875	-0.806362	-0.825497		-1.26105	0.637007	0.0199152	0.924053	-0.932544	0.0203915	0.534857	-0.308773	0.4811	2.8802	-0.473014	1.28436	-0.317803	-0.332234	-0.423359	-1.07319	-0.584406	-1.01341	-0.94515	0.411243
Plate2_O6_VCL_Abcam	-0.330591	1.3592	-0.912727	0.637398	2.03225	0.773628	0.426426	-0.360746	0.871117	-0.0649584	0.270087	1.19988	-0.656825	-1.17456	-0.450521	-1.09676	-1.47313	-1.04916	0.227169	1.29298	-0.478559	1.26112	1.20254	2.26804	0.244473	-0.518219	0.439747	-0.312497	0.462633	0.94756	-0.352424	-0.573044	-0.449697	-0.728671	-1.20807	-0.989912
Plate2_O7_MAP2K4_R&D	-0.383589	1.26671		-0.144989	-0.378266	-0.194035	-0.626483		-0.243697	2.42825	-0.279748				-1.06339	-0.593045	-0.9222	1.13448	-0.440215		-1.18937	-0.473095	-0.439226	-0.745259		2.93788	-0.37091	2.40557	0.111533		-0.461446	0.609701	-0.822165	-0.626521	-0.655093	0.929859
Plate2_O8_VEGFA_Abcam	-0.652191	0.550019	-1.08842	-0.318121	0.646652	-0.601157	-0.25808	3.20612	-0.591873	0.880499	-0.333218	-0.321674	-0.686494		0.328853	-0.402622	-0.777097	0.418803	-0.20746	0.530771	-0.876315	-0.388225	0.541894	-0.568738	-0.156292	2.5236		0.865042			-0.392424	-0.750366	0.353104		-0.403496	0.392024
Plate2_O9_MAP3K3_R&D	-0.856434	0.146471		0.684133	1.65762	0.777504	0.208409	2.35648	0.149091	0.817404	-0.500353	-0.307305	-0.829656	-0.864874	-0.855977	-1.11496	-1.12375	-0.343811	-0.341438	0.385463	-0.534003	1.16197	1.08755	0.165784	-0.436436	2.35577	0.0969775	0.945786	-0.46244	-0.308545	-0.460268		-0.503238	-0.422107	-0.746967	0.148243
Plate2_P1_FGFBP1_Abcam	-0.626743	0.688373	-0.0374653	-0.231506		-2.76311	0.894052			0.244463	-0.138793	-0.504182	-0.42862	0.58155	0.27246	-0.509035	1.58146	0.977094	0.929772	-0.238577	-0.307569	-0.0563089		-1.39346	-0.474738	2.18011		0.500964	0.202875	-0.409941	0.987047	0.164523	-0.0483828	0.724525	1.38748	1.71971
Plate2_P10_EIF3B_AvivaUV											-0.86695		-0.627694	0.140109				1.35454			-1.86111												-0.794756			1.5788
Plate2_P11_GTF2A2_Abcam	-0.107699	-0.797162	-0.922886	2.7454	1.66751	-0.513419	1.04659	-0.00108781	-1.59909	0.142643	0.373357	-0.741414	0.115742	-0.430313	-0.143951	-0.0171316	-0.360696	-0.456388	-0.451429	-0.995982	-1.10062	3.97012	1.42678	-0.175028	-1.42388	0.0743595	0.651965	0.318547	0.477158	-0.571911	0.717645	0.326048	-0.282292	-0.691585	-0.461468	-0.171902
Plate2_P12_SERPINB1_AvivaUV	-0.20004		-0.521587		0.135498	-2.05177	0.935403	-0.499066				-0.0949025	-0.125385	0.028802		-0.290911	0.440947	2.24302	-0.42658	-0.16841		-0.049648			-0.605101	-0.133901	-0.259172	-1.68259		-0.370701	-0.107396	-0.0903912	-0.00471258	-1.00223	0.376164	1.78873
Plate2_P13_GZMB_Abcam	-1.34121	0.759864			-0.134933	0.145646	-0.253795		-0.593463	2.34606			-0.171229	0.0644882	-0.598938	-1.17114		0.948654	-1.0867	0.795512			0.134282		-0.128328	3.10226	-0.48507	2.42369			-0.789158	-0.901513		-1.49201	-0.519347	1.07252
Plate2_P14_APP_AvivaUV												0.707107		-0.707107																					5.70808
Plate2_P15_HBEGF_Abcam	-0.456968	-0.204784	-0.660086	-0.114345	-0.0887523	-0.555945	-0.719274	3.5507	-1.02883	0.627205	-0.427861	0.0980385	-0.258313	-0.506489	-0.222391	0.22278	-0.134309	0.879628	-0.203486	-0.413403	-0.956834	-0.319358	-0.102273	-0.635259	-1.31361	3.15443	-1.38077	0.702216	-0.311364	0.170564	0.0519357	-0.469438	0.269074		-0.23545	0.738721
Plate2_P16_FOXO4_AvivaUV
Plate2_P17_HMGCS2_Abcam	-0.314606	0.0936328	-1.45017	0.288825	1.55096	-0.922177	-0.376655	-0.854646	-0.250235	-0.265362	-0.38834	0.401667	0.0720022	-0.214657	3.1519	-0.0202376	-0.149919	-0.351982	-0.106658	0.170141	-0.949928	0.050006	1.11149	-0.587766	-0.00227813	-0.997938	0.0546196	-0.390643	0.00466434	0.774304	0.129008	-0.707221	2.12064	-0.14735	-0.03988	-0.390035
Plate2_P18_WNT2_AvivaUV						0.246807			2.12065	0.58604			-0.895823	-0.340591	-0.631722		-0.852447	-0.232913			-1.57323						1.81051	-2.88305	-1.94808		-1.26992	-0.909453	-0.236589	-1.24119	-0.355146	1.22761
Plate2_P19_HOXC11_Abcam		0.323152	-0.326471	0.664285	1.01887	0.0707286	-0.391371	-2.8918	0.363359	-0.0642238	0.102257	0.311737	0.221223	-0.660248	2.1557	-0.400981	0.00616575	-0.502392	0.474815	0.0254105	-0.231351	0.185124	1.0094	-0.0813615	-0.307124	-3.3084	0.313366	-0.32886	-0.143254	0.583269	0.533909	-0.818478	2.25883	-0.162873	-0.358063	-0.375472
Plate2_P2_MUC13_AvivaUV														0.707107				-0.707107									18.445									-3.22273
Plate2_P20_APOBEC3F_AvivaUV
Plate2_P21_HSPA1A_Abcam	-0.106869	0.668353	-0.403448	0.0722298	0.366933	0.204451	-0.478404	3.2784	-0.208479	0.576061	-0.905649	-0.284	-0.735287		-0.022539	-0.693625	-1.38528	0.0571486	-0.16317	0.0379973	-1.14553	-0.519818	0.349868	-0.491514	-0.363695	3.99004	-0.41869	0.72475	-0.785379	0.341228	-0.21223	-0.716158	-0.0841648	-0.771408	-1.29143	0.365266
Plate2_P22_COL11A2_AvivaUV														-0.707107				0.707107									-1.94532				-0.607434		-0.24912			0.510658
Plate2_P23_HSPA1A_Abcam	0.261694	0.273656	1.04689	-0.0733441	-1.06342		-1.5461	0.0452881	-3.01175	0.543491	0.262825	0.832901	0.364121	0.418998	0.238878	0.498402	0.650875	0.256598	1.0951	0.0648975	0.95379	0.546298	-1.04709	-2.6679	-3.48973	-0.0731127	-0.655957	1.18876	0.614001	0.861426	0.537326	-0.120163	0.222807	0.56777	0.688332	0.353085
Plate2_P24_ADAMTS4_AvivaUV	-0.454653	0.796812		0.507583	-0.133764		0.172231	0.245288	0.567387		-1.96383	-0.161728	-0.164183	-0.0988547	-0.684066	-1.6494	0.878392	2.14279	-0.0492736	0.373489		0.609842				0.131641	0.819755			-0.116404	-0.425814	0.288044	0.00816713		0.350025
Plate2_P3_FUT4_Abcam	1.18187	0.189096	-0.233684	-0.161023	0.682729	1.25078	0.553594	-2.75799	0.723527	0.960158	-0.992793	-1.52976	-0.264163	-0.148026	0.432112	0.222913	-0.522672	0.413327	0.184754	0.438248	-0.336934	0.446297	2.12193	0.471276	0.257156	-1.67245	0.668537	0.849708	-0.866986	-1.00978	0.035304	0.281563	0.371064	-0.306154	-0.461466
Plate2_P4_NCOR1_AvivaUV						-0.143152							-1.01908	-0.214368				1.3766									-0.00347272				-1.21208	-0.579021	-1.06839		-1.16847	0.962626
Plate2_P5_GADD45A_Abcam	-0.2471	-0.20289	-0.587745	0.0191148	1.05549	-0.164658	0.191535	3.55116	0.0138595	0.529865	-0.595839	-0.149058	-0.437149	-0.679827	-0.601165	-0.713404	-0.713837	-0.268355	0.0243257	-0.392888	-0.572371	-0.172023	1.20061	-0.0460366	-0.156457	3.42744	-0.05552	0.50312	-0.117159	-0.19121		-0.901746	-0.423806	-0.710209	-0.793929	-0.235842
Plate2_P6_KLK8_AvivaUV
Plate2_P7_GALK1_Abcam		0.380935	-0.0854054	0.0794416	0.724843	-0.526413		-2.78382	-0.0865395	-0.167791	0.348302	-0.113696	0.162939	-0.656714	2.34691	0.249776	0.267239	-0.14001	0.476051	0.209242		-0.0285728	0.753955	-0.521694	-0.558915	-2.70743	0.0353595	-0.229679	0.312523	0.241054	0.396969	-0.490776	2.79396	0.626749	0.260433	-0.24987
Plate2_P8_APOA1_AvivaUV	-0.810851	1.29558									-1.10069				0.294464	-0.649834		0.971326	0.238044	-0.0122741							0.74945				0.068601	1.0205	0.194657	-0.327616		0.842326
Plate2_P9_GRB2_Abcam	0.54698	0.265407	-0.725185	1.17533	0.384739	-0.890811	-0.607183	-1.90175	0.0326054	-0.516586	-0.665258	-0.159842			2.51864	0.71173	0.228484	-0.397298	0.329465	0.615109	-0.425778	-0.0235091	0.48871	-0.613728	-0.0651519	-1.91449	-0.142832	-0.744598	-0.0045281	0.340413	0.338974	-0.0643952	1.80208	0.497836	0.248911	-0.0821404
Plate3_A1_APOA4_AvivaUV				1.07105		1.40126				-1.21697	0.786181		-0.195913	-0.645018	0.47146	0.561783	-1.50609	-0.727749		-1.72097							0.876562							0.317124		-1.85169
Plate3_A10_AKT1_BD		-0.609778	-1.39101	-0.675596	-0.426746		0.626815	2.4007	-1.19116	1.10117	0.302746	0.263678			-0.0209568		-0.318922	-0.0609413	-1.15506	-0.0952336	-1.2007	-1.30616	-0.48039	0.060926	0.237909	2.77981		1.14667	0.159241	0.0987503	-0.81747		-0.690732		0.180556
Plate3_A11_NEUROG2_AvivaUV				-0.748279		1.68255	0.980381	0.709643	-0.00510947	-1.59849			0.663364	-0.182845	-0.544019		-1.3037	0.34651	-0.179157			-0.724629				-0.124353	-1.16991	-1.18912				-0.445664	-1.20202	-0.596819	-1.44015	1.13455
Plate3_A12_PDPK1_BD	-0.671462	-0.835624	-1.47057	-0.361996	-0.855533		1.127	2.0031		0.718242		-0.045732	-0.0184531	0.891073		-0.480054			-1.42877	-0.843645	-1.38113		-1.49778	-0.767113	0.509074	2.55623	-2.24902	1.15691	0.152069	-0.245503	0.521168	0.346099	-0.0433914	-0.464888
Plate3_A13_MUC20_AvivaUV
Plate3_A14_PPP2CA_BD	0.46264	-1.88493					1.37411			1.77306	-0.385257	0.67525	-0.40519	-0.853126	-0.0356666	0.123411	-0.82944	-0.0148541		-0.930516	-0.367016		0.358139	0.3265	1.66378	4.42308	-3.1445	1.44311	-0.75431	0.110156		0.779816		-0.450683	-0.853027	-0.605009
Plate3_A15_FOXO1_AvivaUV
Plate3_A16_APAF1_BD		-0.72784			-0.868201		0.181601	2.37135		0.964773		-0.0835571			-0.553672	-0.594461	-0.679987	-0.0100061	-1.69936	-0.391016			-0.780026	-0.0248006	-0.087409		-1.52427	0.603716		-0.249019	-0.76723	-0.894134	-1.01077		-0.483671	-0.403897
Plate3_A17_FOXO3_AvivaUV																	0.707107	-0.707107													-0.334912	-4.52956		-2.45935	-0.868874	-0.469118
Plate3_A18_Bruce_BD		-0.754869			-1.03441		0.295284	2.18861	-0.993213	0.399868	-0.099946	0.403437					-0.404764		-1.27254				-0.766666		0.341965	1.91582	-0.726065	0.497547		-0.48054	-0.424167		-0.402495		-0.52054
Plate3_A19_MAP3K5_AvivaUV
Plate3_A2_INSR_BD							0.281689	2.25444				0.189528	-0.760695	-0.913419	-0.316075		-0.46491	-0.270556	-1.4341		0.14958		-0.269621		0.0731623			0.216956	0.107017	-0.213625	-0.480813	-0.575031	-0.324783		-0.295908	-0.223751
Plate3_A20_XIAP_BD					-1.04609			2.18165	-0.93646		0.0983969	0.306698			-0.364811	-0.076903		-0.162484							0.473372	1.9131	-1.93882	0.814046	0.291639					-0.253787	-0.478377
Plate3_A21_SFRP4_AvivaUV						1.82771				-0.874792				0.474525	-0.139672	-0.702375	-0.994434	0.409041						-0.0148006			-0.242235	0.330293			-0.566613		-0.0443627		-0.726024	1.18112
Plate3_A22_NCBP2_BD		-0.162234			-0.614979	0.105098	-0.0723003	2.53299	-1.07498	1.23694	-0.249481	-0.24479			-1.05708		-0.480938	0.0817587	-1.90782	-0.201261		-1.74192	-0.689365	-0.325682	0.0108855	2.96576		1.43272	-0.350589	-0.513952	-0.606455		-0.725137	-0.324617	-0.278996	-0.112018
Plate3_A23_RASGRP3_AvivaUV						1.65197	-0.226507						-0.849663		-0.56824	-0.770213		0.762653						1.57973		-0.788653	-0.098005					0.62333	-0.0239616	-0.635261	0.0905322	1.0076
Plate3_A24_TP53_BD	-0.381686		-1.63469	-0.670135	-0.651139		0.880203	1.83347	-1.35918	1.65766		0.221256	-0.508569	-0.176976		0.306056	0.123797	0.359937	-1.24101	0.317861	-0.508773	-1.14215	-0.412885	0.193688	0.662462	2.12608	-1.46324	1.84581		-0.00622434	0.0155993	-0.318283		0.0215002	0.164492
Plate3_A3_PRKAG2_AvivaUV														0.739366	0.369174		-1.47693	0.368394														-0.0873857	0.0079843			0.0478873
Plate3_A4_IRS1_BD		-0.287048			-0.352982		0.619734	2.58884	-1.31164	1.26027	-0.203786	0.123174	-0.498882	-0.568055	-0.766941		-0.307804	-0.294875	-1.18274	-0.571935			-0.389151	0.350773	0.471266	3.03012	-1.34669	0.744069	-0.238209	-0.11405	-0.30549	-0.67302	-0.771753	-0.443172	-0.315882	-0.270732
Plate3_A5_MDH2_AvivaUV						-0.613603					-1.8782		0.251794	0.592874	-0.0701603		0.541239	1.17605								0.596899		-1.71835	-1.27312		-0.526983	-0.549756		-1.32511	-0.113772	0.833647
Plate3_A6_RPS6KB1_BD		0.153311			-1.05264	0.465186	0.804427		-1.98898	1.94726	0.687877	0.253827	-0.359603			0.0377341	-0.737817	-0.210585	-2.21695	0.374867		-1.47688	-1.34741	0.136877	0.33785	3.62477		1.88586		-1.22261	-0.648235	-0.722731		0.187507	-0.826102	-0.1604
Plate3_A7_LGALS3BP_AvivaUV
Plate3_A8_PIK3_BD							-0.40829	1.67275		0.525838					-1.15369	0.0171655		-0.653768				-1.03121	-1.85356		0.307056	1.62097	-1.97842	0.824061			-0.408269		-0.89935			-0.469361
Plate3_A9_PSMB5_AvivaUV						1.0358		0.342009	-0.679252				-0.645082	2.064	-0.375304	-1.07484	-0.610922	-0.0564024								1.03595	-0.464251				-0.357483			-1.92113	-0.475316	1.43803
Plate3_B1_FGF12_AvivaUV									-0.707107					0.707107
Plate3_B10_SPINT2_R&D	-0.59726	0.937953			-0.116736		-0.745964	2.37925		0.381741	-0.491262				-0.467749		-0.871928	-0.408044		1.00557		-1.08686	-0.0116515			1.91127	-1.65343	0.494067	-0.616305		-0.847973	-1.41376	-0.867572	-0.854782	-0.836332	-0.449429
Plate3_B11_UBR4_AvivaUV								-0.522338	-0.731312				1.46543	-0.211784													0.375589				0.647238				0.165482
Plate3_B12_PEBP1_Upstate							0.707107									-0.707107											-2.10362	-1.05758						-0.561805
Plate3_B13_MYCBP_AvivaUV									-0.386642					-0.748953				1.13559		-1.07271													-1.41731			1.45196
Plate3_B14_FGF2_Abcam	0.449691	0.315596	0.721614	0.538017	-0.431739	1.90714	0.749449	-0.833742	0.943533		-2.08877	-0.64762	-0.234403	0.752238	-0.364561		-0.254417	-1.52203	-1.71583	0.964412		-0.096472	-0.24372	0.376569	0.190224	-1.29244	0.806583	-2.31301	-1.44758	-0.629455	-0.772392	0.613578	0.194629	-0.975318	0.00742159	-1.67842
Plate3_B15_ESM1_AvivaUV
Plate3_B16_GPX2_Abcam	-0.634198	1.6054	-0.781495	0.616773	-0.862891	-1.65079	0.280409		-1.28396	-0.917599	1.2921	0.255996	-0.255713	0.813534	1.23027	-0.591634	-0.356235	1.24003	0.260021	1.59666	-0.886862	0.556932	-0.543154	-0.444788	0.394711	3.52363	-1.14327	-0.154879	1.25605	0.315991	-0.234864	0.0524418	1.5751	-0.448251		1.3396
Plate3_B17_CLDN14_AvivaUV
Plate3_B18_SLC2A1_Abcam		-0.790525	-1.54878		-1.30376	1.28375	1.1697	1.65454	-0.616119	0.930666	-0.187025	0.99613	-0.594366	-0.376335	-0.481473	-0.575064	0.438667		-1.03848	-0.847618		-0.246989	-1.37882	1.01361	1.28606	1.83301	-0.505166	0.953561	0.111023	0.946655	-0.433026	0.0120396	-0.510562	-0.94589		0.813089
Plate3_B19_SCNN1G_AvivaUV															0.707107			-0.707107																		10.6291
Plate3_B2_FIGF_Abnova	-0.324405	-0.41849	-0.410354		-0.560828	-0.718836	-0.270977	3.44889		-0.379498	-0.292394	0.205256	-0.313581	0.469942	0.0954511	-0.190164	-0.340013		-0.477617	-0.276765	-0.377276		-0.565095	-0.541313	-0.428629	-0.79448	-0.534408	-0.442667	-0.152249	-0.161667	-0.459064	0.657241	0.112915	-0.20149		-0.350902
Plate3_B20_SMARCA2_Abcam		0.333132	1.27028	1.68454	-0.10261	-1.48472	-1.57758			-0.724032		0.15497	-0.0595769	0.0878183	0.417782				0.688587	0.551358		0.207625	0.0175385	-3.14664	-0.466997		-1.93803	-0.0080203	1.16145	1.63803	0.888338		-0.0282993	0.208326	-0.0630306	-0.138789
Plate3_B21_ST18_AvivaUV									-0.146075					-0.154216	-1.05605			1.35634
Plate3_B22_FAM82B_Abcam	0.209086	0.0663358	0.0919125	-0.292987	-0.348986	-0.00253762	-1.66789	1.7337	0.94717	-1.19093	-1.97147	0.133347		1.39502	0.153433	-0.571197	0.125792	1.19021	-0.333896	0.64077		-0.616192	0.0484761	0.229399		1.27985	-0.0869995	-2.27222	-0.596181	-0.805322	-0.392758	0.586352	0.0610201	-1.14845	-0.598423
Plate3_B23_CAPN6_AvivaUV								-1.23869	0.725212	-1.46558			0.854037	0.948333	0.0629115	-0.115983	-0.914496	1.14426				0.057739		2.68299			1.05293		0.483088	-0.157534	-0.411163	0.54575	0.42638	-0.389074	0.22708	0.937511
Plate3_B24_MAT2B_Abcam	-0.449183	0.214092		0.261488	-1.31217		-1.38156		0.665106				-0.319415	1.79883			0.522807		0.162233	-1.61391		-1.70053			-0.178794	-3.01959	1.61155				-1.25155		-0.109227		0.418142
Plate3_B3_FAM120A_AvivaUV
Plate3_B4_TIMP1_Epitomics				0.207179	-0.348869			-0.604221			0.374122	1.64555					-1.27376		0.565836		1.27091		1.29574			0.500259		3.09708			-0.0847211
Plate3_B5_PPID_AvivaUV									1.51287					-0.777418	-0.225797	-0.935263		0.425606									-0.226343				-2.20201	-0.871457	-0.485864			1.22465
Plate3_B6_KRT17_Novacastra	0.0236287	1.76776	-1.48096	-1.86854	0.417588	-0.366414	1.23604	1.71227	-0.385665	0.74406	-0.409434	-0.0511335	-0.881776	-0.0374757		-0.454256	-0.51342	0.547723	-0.5674	2.13957	-1.14865	-0.621176	-0.019552	0.482926	0.913349	1.6905	-0.676934	0.426997	-0.208351	-0.302905	-0.802835	-0.311448		-0.651054	-0.374619	0.00750259
Plate3_B7_ALDH7A1_AvivaUV						-0.432879									-0.833785		-0.177593	1.44426									0.893164					0.0351393	-0.420408			0.826424
Plate3_B8_LPAR3_Abcam	0.135883		-0.195785		-0.502876			2.44831	-1.26109	0.179986		0.299677			-0.584914	0.243725	-0.762919						-0.917062		0.312788	2.28626	-2.00642	0.201546			-0.227481			-0.670182
Plate3_B9_DZIP1_AvivaUV															-0.695227		1.14605	-0.450819											1.48246		-3.14936					2.01772
Plate3_C1_HOXC6_AvivaUV														-0.707107				0.707107									-0.12611						-0.309216			-0.215658
Plate3_C10_PARP1 (Asp214 cleaved)_CSignal
Plate3_C11_TFAP2C_AvivaUV					-1.11237	1.49255		0.54259	-0.230051	-0.356379			1.18691	0.205107	-0.213077	-0.577582	-1.84564	0.90794			-0.241426	-1.00599	-0.514648	1.35391		1.02042	-0.696175	-1.38385			-1.6681		0.0137921	-0.548395	-1.54445	0.931761
Plate3_C12_CASP9 (Asp315 cleaved)_CSignal		1.56385			-0.588827			0.265266		-1.93488		-0.273914	-0.111891	0.158571	-0.238828	-0.965842	1.18569	0.940804	-0.608865	1.86469						1.14878	0.662916	-2.18094	-0.732016		0.00938049	0.697545	0.234037	-1.41796	-0.296627	1.2501
Plate3_C13_HSPA6_AvivaUV
Plate3_C14_CASP9 (Asp330 cleaved)_CSignal				-0.997952	-1.58042	1.4366	-0.688045	0.84034	0.207445	-0.723668	-0.82001		-0.125268	1.87102	0.596547	-0.875638	0.518432	0.340625				0.746846	-0.195416	2.23006	-0.725676	0.720855	-0.718717	-0.82383	-0.8744		0.266183	1.03495	-0.631756	-0.0706723	0.123939	0.887772
Plate3_C15_SERPINB9_AvivaUV
Plate3_C16_EGFR_CSignal		-0.378186					1.13394				-0.755752								-1.35353				0.528627			-0.138271						-0.531637
Plate3_C17_GDF10_AvivaUV
Plate3_C18_EGFR (Y1068)_CSignal
Plate3_C19_MAP3K14_AvivaUV
Plate3_C2_EGFR_N.Maihle				0.418376	-0.262446	-0.212124	1.08208	-2.39974	0.600204	0.118512	0.612761			0.359761	-0.461951	1.48717	-1.2079	-0.134705				1.25312	0.538341	0.609994	2.02636	-0.148192	2.21866	-0.557266	0.378106		-1.38354	-0.565159	-0.180142	1.18276	-0.992597	-1.36511
Plate3_C20_EGFR (Y992)_CSignal	1.93894						-0.717872								-0.100186	-0.0114003	-0.777832	-0.331648	1.05851													-0.722248				-0.655781
Plate3_C21_LPIN1_AvivaUV						1.12298									-0.794266			-0.328716						0.173192												-0.202589
Plate3_C22_EGFR (Y1045)_CSignal
Plate3_C23_CCL21_AvivaUV				-0.934275	-1.28504	-0.590651		-0.87524	0.82513				0.053597	1.41734	-0.664228		0.782799	1.27057		-0.206932		0.249699	-0.493133	-0.674805	0.265706	-2.57463	-1.48815	-3.04459			-0.258315	-0.348703	0.550848			2.20409
Plate3_C24_ESR1_CSignal	0.206919	-0.452695	-0.344955	-1.09304	-0.29264	-0.66387	-0.982765	1.48537	-0.900028	0.0693893	-0.322476	0.763286	-0.430773	2.82267	-0.244795	1.2417	-0.668158	-0.193146	-0.21678	-0.626187	-0.545763	-0.830504	-0.241549		-1.1609	0.623813	-0.836435	-0.158367	-0.628125	0.0989595	-0.369828	3.0669	-0.35357		-0.545359	-0.410898
Plate3_C3_CDC5L_AvivaUV										1.14386				-0.435209				-0.708648						2.69783			-0.0105384
Plate3_C4_CASP3 (Asp175 cleaved)_CSignal													-0.409902		-0.295499	1.46981	-0.764409									0.751015							0.480422		-0.147588
Plate3_C5_PPP2R2A_AvivaUV		2.11661			-0.288579	0.206751			0.752876	-0.249779			-0.669423	0.0739797	-0.748912	-1.84435	0.0638246	0.586997					-0.0448587			2.86867	1.06633					0.242283	-1.21934		-0.373816	0.794335
Plate3_C6_CASP6 (Asp162 cleaved)_CSignal
Plate3_C7_TAF12_AvivaUV					-0.355219	-1.12807		1.8037		-0.147912	0.193847		1.19334		-0.282245	-1.33472	0.057283						-1.88387			1.98442	-0.454088	0.8135					0.640639			0.179629
Plate3_C8_CASP7 (Asp198 cleaved)_CSignal					-0.667687	1.55831			0.250446	0.169284					-1.69585		0.397992	-0.012495									-2.21654				-1.53362		2.04205	-0.270639	-0.294256	0.341164
Plate3_C9_HNRNPU_AvivaUV						0.707107									-0.707107									0.0300586							-0.364163					-0.697844
Plate3_D1_CHST1_AvivaUV
Plate3_D10_MUC1_Abcam	-0.949544	0.887962	-1.11793	-0.707037	0.184669	-0.437108	0.18854	2.8739	0.153349	1.54676	-0.100861	-0.277056	-0.617964	-0.707757	-0.946677	-0.101401	-0.544125	0.672286	-0.844777	0.838197	-0.867136	-0.634898	0.258646	-0.543479	0.280209	2.89352	0.0400384	1.5971	-0.123744	-0.305449	-0.519573	-0.790138	-0.60805	-0.271025	-0.375078	0.817421
Plate3_D11_SFRS12_AvivaUV						0.959744			0.714152	-1.63126	0.067929	-0.0278625	-0.256651		-0.181718	-1.32713	-0.0603854	1.74318		-0.93574	-0.524538			1.46871			1.00083				-0.224914	0.424044	0.0959185	-1.20048		2.21994
Plate3_D12_FSCN1_Abcam	-0.326932	-0.20241		-0.408757	0.635575		-1.0532	3.19279	-1.01791	0.437091		-0.171941	-0.0015829	-0.0887067	0.0150515	0.158326	-0.525896	-0.641501	-0.0140114	-0.159444	-0.447096	-0.311821	0.50071		-0.99243	3.26755	-0.9763	0.855147	0.189439	-0.103602		-0.385326	-0.109747	-0.0747166	-0.0809516	-0.186855
Plate3_D13_HSPA12B_AvivaUV						0.171125								0.903395	-1.07452						10.0673
Plate3_D14_CD146(MCAM)_BiolegendArturo	-0.566749	0.15296	-0.791935	-0.621246	-0.0838099	-0.350796	0.443808	2.78864	-0.483051	1.38895			-0.728317	-0.817944		-0.41234		0.0818271	-0.592266	0.391589		-0.162397	0.405561		0.308956	4.06364	-0.897301		-0.756801		-0.332673	-0.867489	-0.692994		-0.673993	-0.191868
Plate3_D15_ADAM7_AvivaUV											0.318763			0.22904	0.272676		-1.72077	0.900292									0.511342						-0.237848		-0.449773	0.906567
Plate3_D16_Pafah1b2_Abcam	-0.472109			-1.03965	1.83068	-1.18859		1.12729	0.227706				0.557024	0.0690874		0.37221	-1.46821	-0.0154384	-1.53385	-2.24395		-0.240024	2.52472	-0.581544	0.490168	0.831946	0.434856	-0.358746	-1.56574		-0.218929	-0.0215812	2.70286	0.262449	-1.23143	0.410638
Plate3_D17_LGALS2_AvivaUV													-0.0104009	-0.610185	-0.793112			1.4137												-0.911388	-1.53299	-0.368343		-2.3331		1.44175
Plate3_D18_VEGFA_Abcam	-1.10511	1.07401	-1.43273	-0.674889	0.0843138	-0.103719	-0.115241	2.32428	-0.0863554	1.75681	0.0642285	-0.333443		-0.584022	-0.900475	-0.238227	-0.648667	0.91924	-1.01975	0.914643		-0.511366	0.046106	-0.706536	0.0701295	2.24008	-0.164067	1.85983	-0.052697	-0.559184		-0.914551		-0.40786	-0.362518
Plate3_D19_KLK13_AvivaUV						1.24812					-0.298016			0.333786	-0.236595	-0.669825	-1.54263	1.16517						2.43495							-0.894876	0.444481	0.170673
Plate3_D2_PFAS_Abcam							-0.143838			-1.08525				0.193096	-0.456662	1.06552	1.50375	-1.07662					0.757895									1.57337	1.62502			1.16967
Plate3_D20_POSTN_Abcam	0.516036		1.53043	0.921794	0.0694995	-1.03106	-2.0887	-0.599711	-0.583967		-0.424632	0.147831				0.868013	0.674466		0.925504	0.342758	1.19209	0.60018	-0.234971		-0.475607	-1.45304	-1.49168	-1.49698	0.217415		1.29713				0.168089
Plate3_D21_NAP1L4_AvivaUV														0.934343	-0.115044	-1.09876	-0.826559	1.10602						2.31498			2.71028				-0.105772	-0.626133	-0.00577965	-1.58976		2.46874
Plate3_D22_CDC42EP5_Abcam								0.591845		0.562733						-1.15458										1.07999	-3.21741								-3.50612
Plate3_D23_PSMF1_AvivaUV						0.640816				-1.51425			-0.261981	0.138974	-0.113874	-1.02597	0.41201	1.72427				-0.0596941	-0.661951				1.53728			-0.0772908		0.600819	-0.246684		0.111798	1.97306
Plate3_D24_HBA1_Abcam			-0.648173	-0.72147	0.0810113		-0.612345	1.27118	-1.29845	0.258309	0.370007		-0.612412	2.37686	-0.373531		-0.0909895		-0.591018			-0.469058	-0.0970025		-1.1989	1.04752		0.492162		-1.01334			0.00360926		-0.315971
Plate3_D3_MAP3K6_AvivaUV														0.194102		-1.08282		0.88872					-1.67649			1.44621		-3.43713			-0.0497534		-0.367622	-3.32641	-3.02862	2.41466
Plate3_D4_RAB9A_Abcam	0.525429	-0.447832	-0.486616	-0.241255	0.470357	-0.755881	-0.842194	-2.43986	-0.408838	-0.0350878	-0.132071	0.071403	-0.424155	0.711502	1.40134	2.39158	0.379869	0.262307	-0.234836	-0.144731	-0.66559		0.493367	-0.663122	-0.681179	-2.95233	-0.180387	0.163901	1.2739	0.0365393	-0.0868966	1.14455	0.966088	1.55625	0.410631	0.432119
Plate3_D5_TAF1L_AvivaUV	-0.315669												-0.40888	0.800684	-0.5106	-1.35626	0.0621222	1.7286									-0.323445	-1.79832				-0.269413	-0.677588		-0.347184	1.2692
Plate3_D6_CST4_Abcam	-0.653784	0.238655	0.6889	0.892347	-0.235552	0.374043	-1.06888	-0.611163	-2.03025	0.167781		0.91306	0.366224	0.0154494	2.33405		-0.686829	-0.704051	0.755939	0.0772502	1.03864	0.274953	-1.47266	-0.149529	-1.77331	-1.49797	-1.94512	-0.213245	1.74277	0.927352	0.953885	-1.42999	1.04145	0.0448119	0.391229	-0.727157
Plate3_D7_MDM1_AvivaUV
Plate3_D8_SLC1A1_Abcam	1.00365	-1.10606	1.43527			-0.558135		-0.571753	0.581591	0.860766		0.354409			-0.378486	-1.59231	1.03124	-1.06019	0.491082	-0.0276846		0.834983	0.503224		-0.143435	-0.971209	-2.43947	-1.42492	-0.432149	-0.280426	0.286134	-1.48887		1.58731		-0.302031
Plate3_D9_PPIL3_AvivaUV													0.152895	0.549425	-1.45301			0.750686													-1.88901	-1.02378	0.536642			3.86959
Plate3_E1_TAGLN_AvivaUV														0.707107			-0.707107															-32.7764			-47.3467	-41.1326
Plate3_E10_ERBB2 (Y1221/1222)_CSignal
Plate3_E11_ILF3_AvivaUV							-1.10076							0.85244				0.248324									6.32466									2.51862
Plate3_E12_ERBB2_CSignal	0.719707	0.0208348	-0.702188	-1.05868	0.652022	-1.7331	0.0665507	-0.668603	-0.833322	2.05697	-0.719311		-0.316725	0.758855	0.475488	1.28151			-0.00207915	-0.052428	-0.94338	-0.830172	-0.856701	-2.30028	-0.406064	-1.61704	-1.08767		0.420493	-1.13633		0.217778	0.454229	0.494753	-0.172397	0.827484
Plate3_E13_FGF21_AvivaUV
Plate3_E14_CHUK (S176/180)_CSignal
Plate3_E15_CDKN3_AvivaUV
Plate3_E16_CHUK (S176)/IKBKB (S177)_CSignal	-1.06343				0.713345				-0.588762	-1.2106			-0.960468	1.37174		0.594573	-0.0350326	1.17863		0.575386		0.435252	0.235628	-1.51445	-0.446293		-0.38077		-0.296502	-0.873446	-1.42696	2.15125		1.51334	-0.156989	1.39487
Plate3_E17_LEFTY2_AvivaUV
Plate3_E18_CHUK/IKBKB (S176/180)_CSignal
Plate3_E19_RAB13_AvivaUV
Plate3_E2_ESR1 (S167)_CSignal	-0.984295	0.863739	-0.678386		1.37282	-0.225038	2.00566	1.54364		-0.00397886	-0.727228	-0.731423	0.439555	-0.85781		-0.696062	-0.401787	-0.919404	-1.30854	0.980293	-0.453662	-0.728461	1.11811		1.44051	1.08742	-0.983402	0.37946	-1.03869	-1.10259	0.268982	-0.564962	-0.504078	-0.783845	-0.224675	-0.993293
Plate3_E20_RPS6KA5 (T581)_CSignal
Plate3_E21_APOC3_AvivaUV														1.26578	-0.823922		-0.778301	0.336439													-2.05796		-0.276398		0.605418	1.72952
Plate3_E22_MAPK14 (T180/Y182)_CSignal	-1.59735							0.848711		-0.262275				0.23304			0.77787																		-1.57996	-1.798
Plate3_E23_CDS2_AvivaUV						1.61909		-0.650526	0.810271			0.407124	-1.0467	-0.0654469	-0.635257		-1.34478	0.906218		-0.242059				1.77623			0.255759	-1.94361				0.219593	-0.122986	-1.78113	-1.53835	1.53986
Plate3_E24_MAP2K3 (S189/207)_CSignal		1.56025	-1.04556	-1.16645	1.13812	-1.61822	1.08377	0.83871	-1.24457	1.25711		-0.867333	0.188593	0.528335	-0.11358	-0.107306	-0.16147	-0.270389	-1.19673	1.66034	-1.29736	-1.03855	1.31027		0.0744671	0.723415		1.58365		-1.01185	0.0417697	0.675817	0.134044	0.0458309	-0.461071	-0.781476
Plate3_E3_PPP2R5A_AvivaUV
Plate3_E4_ESR1 (S104/106)_CSignal	1.84156												-0.826182	-1.27735	0.211144	-0.0769165	-0.279486	0.407232	1.9473					0.712246		1.27244	0.691845	-0.128411	-0.646119		-0.967411	-1.48453	0.771285		-0.225808	0.491212
Plate3_E5_CLASP1_AvivaUV
Plate3_E6_ESR1 (S118)_CSignal	0.00227391	-0.574463	-0.907896	-1.66726	0.139063		-0.549366	-0.300809	-0.252873	0.629664	0.248821	0.154914	-0.785661	2.93456	0.717356	0.91299	-0.728174	0.0268596	-0.0152104	-0.185439	-0.730109	-0.960713		-1.2665	-0.361605	0.0765432	-0.570558	0.761813	-0.242059	-0.000446557	-0.212385		0.277066	1.3746	-0.767989
Plate3_E7_NMU_AvivaUV									-8.70619e-05					-0.41868			-0.96045	1.37922									-0.706161		-2.32908			-0.843136		-4.37007	-0.806956	1.85718
Plate3_E8_ERBB2 (Y877)_CSignal									-0.707107						0.707107									21.7957
Plate3_E9_PDK4_AvivaUV								0.619627							0.534015			-1.15364
Plate3_F1_SNX13_AvivaUV				0.923529										-1.06203	0.138502										-0.927263
Plate3_F10_PGRMC2_Abgent	-1.03729	-0.354324	-0.858203	0.22148	1.03248	0.288498	0.182591	3.21717	-0.747822	-0.313977	-0.842287	-0.15739	-0.12458	-0.699044	0.725455	0.480626	-0.9024	-0.110986	-0.3724	-0.544239		0.224996	0.925056	0.16293	-0.355069	3.02369	-0.735408	-0.0101006	-0.472815		0.269476	-0.883442	0.833124	0.367561	-0.229484	0.227892
Plate3_F11_APOL6_AvivaUV									0.0764225					-0.0512369	-1.23554			1.21036						2.9531				-1.88063				-0.142006				0.825862
Plate3_F12_FGG_Abgent		-0.710845	-0.665725	-0.0567355	1.02576	-0.157087	-0.872653	2.7669	0.37881		-0.72907	-0.920984	0.118924	-0.0657848			-0.111513		-1.30677	-0.304292	-1.3623	-0.441937	1.04731		-0.275719	3.04724		-0.00871413	-0.635105	-0.624564	-0.409904	-0.506295	0.184024	-0.63756	-0.9909
Plate3_F13_ANXA11_AvivaUV
Plate3_F14_GCAT_Abgent	-0.121282	-0.0914221	2.75947		-0.902714	0.867544	-0.472068	-1.07006	-0.404159	-1.00522	-0.510659	0.364259	-0.807588	0.726329	-0.144244			0.811808	-0.378456	0.0313736	4.29169	-0.287795	-0.827216	0.501176	-0.623241	-2.74688	-0.460154	-0.882392	-0.706301	0.6668	-0.726573	0.877362	0.448382	0.209989	3.03381	0.657807
Plate3_F15_ADAMTS19_AvivaUV		-1.23937				0.316716						-0.242295		-0.319305			1.48425										-2.50794	-2.265				0.396394				0.47419
Plate3_F16_DCPS_Abnova							0.28818			1.16718			0.668049	-0.421013	0.00961757	-1.71202							-0.227653				-2	5.31622				-0.629275	0.890528
Plate3_F17_FAM48A_AvivaUV					-1.16915	1.20432	-0.732944		0.903519		-0.957429			0.655169	-1.1423		0.166045	1.07276			-0.236464	1.4223					1.13463			-0.508413		-0.710694	0.08962			0.705589
Plate3_F18_RBBP4_Abnova															1.02493		-0.973052	-0.0518773									2.11872	-0.502018				1.68831	2.50095
Plate3_F19_SFRS14_AvivaUV					0.285583	1.5679			-1.77014	-0.451378					0.239161		-0.105114	0.233992					-0.400895				-1.65362	-0.629619	1.69278		1.66837					2.08891
Plate3_F2_IGF2R_Abcam							0.188499	2.747	0.110432		-0.361584	0.102449	-0.319605	-0.672362	0.102615	-1.20885	-0.313846	-0.374758	-1.42559	-0.863446	-0.331655				0.191457	4.99476	0.211751	0.586119	-0.304181	-0.915399		-0.604249	-0.227022	-0.654713		-0.11855
Plate3_F20_MUC1_Abnova	-0.86779	-0.504644	-1.07139	0.441828	-0.00876398	-0.644625	-0.967507	-0.87446	1.03887	-0.675374	-0.0964044	1.55785	0.230065		2.29522	-0.651572	1.26444	-0.465751	-0.696849	-0.940593	-1.51577	1.00934	-0.123601		-1.58751	-1.73192	-0.137085	-1.00244	0.450454	0.822614	1.11612	0.151791	1.32787	1.61204	1.28368	-0.920045
Plate3_F21_APOF_AvivaUV						0.707107										-0.707107															-0.715344	-0.703317				-0.615909
Plate3_F22_CEACAM5_Abnova	-1.21203	-0.94785	-0.808937	-0.586493	0.732659	0.306107		3.02092	-0.378161	0.512745	-0.294716	-0.690606	-0.495676	0.923397	0.324709	0.169226	-0.792686	0.217392	-0.57609	-0.512047	-1.01508	-0.240974	0.636369	0.590952	-0.978316	2.64538	-0.498026	0.758331	-0.283397	-0.577851	-0.150425	0.918689		0.532961	-0.603961	0.283781
Plate3_F23_BAD_BD	0.000264991		-0.389822		-1.72825		0.976926	2.57282	-0.927424		0.353518	0.647813	-0.621518	-0.389693	-0.441832	-0.331877	0.129548	0.149522	0.366196	0.38815	0.180848	-1.5408	-1.2195	1.43874	0.869452	3.05219	-1.7081	1.45701	0.0973275	-0.0629823	-0.3896	0.24208	-0.472687	-0.041883	-0.473669	-0.322582
Plate3_F24_ANP32A_Abnova							0.352034	0.539953		-1.76994					0.809968	-0.595872		0.66386					1.10899			1.12976		-0.860106			-0.587715	1.52639		-0.839588
Plate3_F3_TFAP2E_AvivaUV
Plate3_F4_PRDX3_Abcam	0.083336	-0.242891			1.27642		-1.00684		-1.17287	1.09672	1.04107		-1.10612		-0.807074		-0.418325	1.25658	-1.36787	0.491766	-0.311493	-0.966001	1.10365	-1.58302	-1.22834	5.46218	0.421531	1.0317	0.128185			6.2695		4.2912		0.685062
Plate3_F5_CLDN18_AvivaUV									-0.705273					0.106143	-0.775573			1.3747													-0.214542					1.19724
Plate3_F6_ANXA4_Abcam		-0.818447	-0.0449509		-0.609626			1.70387									-0.23085		0.120986	-0.298767		-1.11999	-0.951867			1.72458	-1.1715				0.284886				-0.229256
Plate3_F7_RGS20_AvivaUV
Plate3_F8_F2_Abcam	0.0624383				0.233817	0.0846147		0.364426	0.494458	-2.94079	-0.0145704			0.792085	-0.2869	-0.276651	0.652527	0.834548		0.200807			0.447837			-0.0809293	1.22625		-0.19656		-0.815182		-0.138187	-1.29636	0.569387	2.3221
Plate3_F9_NFKBIL1_AvivaUV						1.53575			0.0122559	-1.4947				-0.286682	0.502556			-0.269182						3.02977										-0.0726104		0.771645
Plate3_G1_SERPINA3_AvivaUV
Plate3_G10_MAP2K1 (S217/221)_CSignal		0.641216				-0.852672	1.29908	1.47846	-1.47278	1.08331	-0.051263		0.417475	-0.399688	-0.118179		-0.662608	-1.36236		1.04193				-1.32927		1.42841	-1.34893				-0.396495		-0.222412	-0.19213		-1.49025
Plate3_G11_LGALS8_AvivaUV	-0.818323			-0.398755				1.85397		-0.62499				-0.287301			-0.644303	0.919697		-1.81906						2.38431			0.241181				0.57064			1.10658
Plate3_G12_MAPK1/3 (T202/Y204)_CSignal								0.707107					-0.707107										1.25116			0.433497
Plate3_G13_IGF2_AvivaUV
Plate3_G14_RPS6KA2 (S380)_CSignal	-0.98097	1.13758	-0.535679		1.74818	-0.464187	1.8631	1.54996	-0.494917	0.597539	-0.496475	-1.17274	0.322991	-0.653516	-0.550164	-0.606835	-0.423701	-0.840167		1.24269	-0.594812	-0.183111	1.94716	-0.460277	1.46636	1.94034	-0.560189	0.911925	-0.214438	-1.36991	-0.0736876	-0.465136	-0.400568	-0.635828	-0.181169	-1.1619
Plate3_G15_APOE_AvivaUV														0.524299	-1.15312			0.628823																-0.82789		0.76308
Plate3_G16_MAP2K4 (T261)_CSignal	-0.289898		-0.929425		2.0231		0.156559	1.38844					-0.856509	-0.76077	-0.342181	0.306174	-0.69549						1.65943	0.637359		1.61532		0.629975							-0.0955973	-0.326731
Plate3_G17_CDKN1B_AvivaUV		-1.1527												0.0587819	-0.18431			1.27823														-1.27455	0.0639339			1.94362
Plate3_G18_ATF2 (T71)_CSignal
Plate3_G19_FGF1_AvivaUV
Plate3_G2_ATF2 (T71)_CSignal	2.09634				0.135101		0.881527			-0.0751685		-1.12132		-1.00472		-0.202963	-0.704503	-0.00429659		0.217702			1.27841		1.67095	1.31845	0.465861	0.372737			-0.771744	-1.72729	0.233764			-0.0857254
Plate3_G20_MAPK8 (T183/Y185)_CSignal
Plate3_G21_IL3_AvivaUV						1.08924				-0.713023	-0.0530543			0.412697	-0.288672	-1.91853	0.357847	1.1135													-0.379659	1.52437	0.00775858		0.271413
Plate3_G22_JUN (S63)_CSignal					-0.571549		1.41743	-0.031502		-0.814384										0.156197			0.35432		-0.069851
Plate3_G23_SHC1_AvivaUV					0.465869	-0.106981	0.550567			-0.858204			-0.35321	0.432396	-0.324956	-1.92985	0.245544	1.87882	-1.00479	-0.220518			1.90411			-0.00316477	1.91972			-1.50128	-0.0252307	0.607444	-0.424783		-0.358871	2.16775
Plate3_G24_SMAD5 (S463/465)_CSignal	-1.31288	1.46766	-0.91807		0.978709		0.756245	1.50601	-1.38586	0.87198			-0.0815774	-0.516379	-0.0254161	-0.291774	0.143429	-1.19206				-1.00656	1.14355	-1.43906		0.950127		0.828179				-0.430739	-0.369354	-0.303709	-0.0983506	-0.777759
Plate3_G3_NPY1R_AvivaUV
Plate3_G4_HSPB1 (S82)_CSignal														0.707107				-0.707107																		-1.36216
Plate3_G5_MUC7_AvivaUV								0.652255						0.978581			-0.436519	-1.19432								-4.03032	1.31707					0.384599				-1.0232
Plate3_G6_MAPKAPK2 (T334)_CSignal								0.707107									-0.707107									0.527124					-0.358156					-0.392385
Plate3_G7_TAF11_AvivaUV
Plate3_G8_RAF1 (S338)_CSignal	-1.0782	0.63658		-0.66309	0.685875		1.10366	0.6817	-1.22081	0.351294	-0.949655	0.201918	-0.358461	0.148039	2.55762	-0.988743	-0.552773	-0.55494	-1.02648	0.738933			0.597432		0.652809	0.695942		0.08717	-0.121999		-0.411316		2.08692	-0.819676		-0.295158
Plate3_G9_CSNK1A1_AvivaUV
Plate3_H1_BAG1_BD		-0.196765								2.00518		0.202682	-0.849081	-1.38182		-0.0775752	0.479481	-0.182112		-0.185431					0.708387	2.59814	-0.812253	1.34916	0.471656							-0.329746
Plate3_H10_VDR_Abnova	-1.14356	-0.546816	-0.167392	-0.609106	0.0800376	1.16396	-0.918605	3.14392	0.356603	0.548025	-0.620496	-0.625001	-0.569613	0.560103	0.305195	0.0628747	-0.982399	-0.0377381	-0.389532	-0.735431		-0.492802	-0.146054	1.69863	-1.13954	2.2682	-0.0133645		-0.215512	-0.685241	-0.340419	0.906654	-0.217548	-0.558669	-0.828032	0.987852
Plate3_H11_BECN1_BD	-0.846209	-0.0594932	-0.281433	-0.736188	-0.637422		0.533615	2.41271	-1.57227	1.69759	0.00326752	0.243995	-0.780514			-0.235025	-0.0055524	0.262925	-0.637838	-0.403062	-1.9095	-1.06951	-0.941724	-0.0285981	0.307596	2.41955	-1.62214	1.56768	-0.659985	0.16107		-0.794481	-1.03501	-0.50863	-0.287228	0.341029
Plate3_H12_ANP32B_Abnova		0.798266	-1.9153	0.374524	0.0683939	-0.538704		2.07642	-0.644738	-1.37899	0.268934	-0.46602	-1.01013	0.844477	1.20343	-0.0108576	-0.0634783	0.393767	-1.0976	0.630491		-0.0158691	0.0766104	-0.410776	0.561208	1.69532		-1.00852	0.209646	-0.331252	-0.815129	0.516709	0.785863	-0.406683	-0.557025	0.507583
Plate3_H13_BID_BD	-0.901933		-0.196662				0.660959	2.14594				0.0614881		-0.544486	-0.44682			-0.778482			-1.39037		-1.0528		1.64061	1.70169	-1.68108	-0.0304232						-0.20008	-0.672297	-0.123034
Plate3_H14_DPM1_Abnova	-0.947261	0.816083				-0.923325	0.263891	2.79391		0.205447		-0.0996045	-0.666745	-0.037255	0.0871309	-0.434049	-1.00589	-0.0523266		1.00983			-0.00256692	0.281969	0.557694	2.89513	-1.23764	0.415536	-0.285545	-0.278734	-0.163058	-0.545909	-0.0184837	-1.01811	-1.14962	0.116821
Plate3_H15_BID_BD	-1.29108	-0.554548	-1.62929		-0.491184		0.717973	1.96522		1.36034	-1.00335	0.333137	0.496507	0.347017		0.382326	-0.504194	-0.128884	-1.72762	-0.815447	-1.45473	0.404622	-0.20648	0.855174	0.921577	2.53885	-0.983798	0.156231	-0.323416	0.0287663	0.254858	0.560165	-0.646098	-0.118154	-0.376069	0.0100407
Plate3_H16_VPS25_Abnova	-0.761421	1.47516	-1.39942	-0.798569	0.192181	-0.514256	-2.85535e-05	2.8039	-0.962689	0.628025	-0.0100608	-0.398825	-0.721089	-0.0533598	0.0306592	-0.179795		0.66959	-0.940325	1.48757	-1.39644	-0.613629	0.308427	-0.749343	0.0814351	3.48665	-0.771103	0.774374	-0.0901131	-0.402324	-0.57386	0.0619747	-0.152528	-0.587244	-0.799157	0.587991
Plate3_H17_EGFR_BD		0.28132			-0.324669		0.395802	1.95641	-1.03877	1.49669		-0.0215029		-1.28335	-0.628934		-0.663637	-0.169355		0.225313		-0.404833	-0.344559	-0.242668	0.43	2.13804	-1.40895	1.78923	-0.886451	0.0990179	-1.56903			-0.696429	-0.907849	-0.184304
Plate3_H18_CTSE_Abnova	-0.840387	-0.675476	-0.385079	-0.30703	0.601847	-0.331738	-0.449227	2.98168		0.645803			-0.287515			-0.0912162	-0.155936	-0.705728		-0.688979		-0.483002	-0.0331827	-1.17537	-0.574517	2.8524		0.600506	-0.138462		0.421401	0.341136		0.0969348	-0.201112
Plate3_H19_EGFR (activated)_BD		-1.29204	-1.15567		0.25368		0.810098	2.30262	-0.287441	0.346507		0.253701				-0.656124	-0.0538837	-0.521443	-2.88783	-1.19583	-1.31182	-1.38884	-0.107907	1.07033	0.893038	2.79413	-0.471756	0.454064			0.269087		-0.467965	0.246285	0.626422
Plate3_H2_EPHX1_Abnova	-0.953587	-0.824057	-0.693107		0.316256	-0.16417	-0.559036	2.72816	-0.696722	1.23104	-0.932508	-0.392576	-0.701183	1.14877		0.360863	0.258357	-0.1265	-0.299414		-0.153926	-0.274755	0.547432	-0.61617	-0.167601	2.6598	-0.735084	1.19154	-0.408247	0.471814	0.301798	1.05011	-0.514813	0.611821	0.133547
Plate3_H20_SEPT5_Abnova	0.29793	-0.306701	-1.40794	-0.553223	1.26601	1.47723	-0.408372	2.5837	-0.859812	0.677912	-0.364122		-0.317565	0.156154	-0.652277	-0.460462	-0.856403	-0.272051	-0.276735	-0.247415	-1.75088		1.24284	0.46102	-0.236459	2.37654	-0.973968	0.727976	-0.554872		-0.192528	0.132655		0.0384252	-0.678285	-0.0368938
Plate3_H21_MAPK3_BD					-0.543059		0.566473	2.23913	-0.827638	0.471732	-0.573969	0.138969		-0.610642		-0.861			-1.57134	-1.48771	-2.03633	-1.49682	-0.955187	0.313774	0.653301	2.2002	-1.20248	0.0944063	-0.329469		-0.709956	-0.138507			-0.752415	-0.483821
Plate3_H22_DNAJC10_Abnova	-0.976859	-1.05818	-0.92217	-0.288303	0.760814	-0.163375	-0.473678	2.38074		-0.241457	-0.627741	-0.761716	0.425885	-0.903499	1.43935		0.258795	1.1514	-0.753756		-1.16282	-0.501832	0.815803	0.120242	-0.431298	1.71155	-0.633493	0.141343	-1.17089	-0.507357	0.509859	-0.0929052		0.70853	-0.0270416	1.4447
Plate3_H23_MAPK1/3 (pT202/pY204)_BD	-0.732781	-0.396645	-0.395596	-0.155429	-0.600078	0.221341	1.08542	2.86993	-1.31811	1.45479	0.19427	0.641766	-0.761645	-0.801961	-0.607841	-0.634464	-0.0494259	-0.0135407		-0.604291	-2.03113		-0.688198	0.835186	0.845479	2.77853		1.0782	0.597641	0.528817			-1.15811	-1.01229	0.238362	0.437468
Plate3_H24_DPP7_Abnova	-0.44029	-0.251018	-0.477397	-0.432052	0.608252		-0.607475	3.00678	-0.708121	1.34033	-0.281606	-0.673916	-0.0468998	-0.212816	0.093613	0.328836	-1.24622		-0.0912763	-0.0363205	-0.222877	-0.885386	0.552497		-0.834769	3.09011		1.00195	0.100126	-0.608461	-0.0525286	-0.248238	-0.476083	-0.0108478	-1.19281
Plate3_H3_BAX_BD	-0.421542	-0.520851					-0.0330312	2.49785		0.399227				-0.552308		-0.112072	-0.775774	-0.481503		-0.872426		0.0978215	-0.302694		-0.124292	2.2972		-0.0766277			-0.306201				-0.34221	-0.645872
Plate3_H4_LAMB3_Abnova								1.14189					-0.422425					-0.719469					-0.134371			1.31631								-0.237572
Plate3_H5_BCL2_BD	0.246901	-0.564699	-1.66398		0.0452772		1.41349	2.00314	-0.0535544	1.53608	-0.383677	0.936866	-0.794585	-0.795885	-0.451664	-0.869145	-0.451358	-0.153211	0.13169	0.216563		0.436309	-0.238251	0.792306	1.41497	2.20474	-1.5138	1.48012		1.02734	-1.05225	-0.538567	-1.9481	0.333452	-0.279817	-0.768636
Plate3_H6_ANXA2_Abnova		-0.565307		0.192042	1.09293	0.0968249		2.83864	-0.158273	-0.0179638		-0.153565	-0.853242	-0.419126	-0.720515	-0.771788		-0.56066	0.102489	-0.553263		0.262861	0.710312	-0.131855	0.324296	2.33729	-0.0239723	0.114862	-0.375536	0.0419526		-0.889594	-0.850715	-0.919397		0.603092
Plate3_H7_BCL2L1_BD					-0.82996		0.936024	2.10075	-0.377215	0.867669		0.498201		-0.746211	-0.782037	-0.733138	0.139742	-1.07383	-1.37817	0.740424		0.349515	-1.15232		0.71894	2.26551	0.0312534	1.20363	0.479162	0.50365	-0.0704887		-0.0320456	0.27153	0.530369	-0.853292
Plate3_H8_DDEF1_Abnova	-0.531516	-0.128873		-0.7553	0.139822	-0.146649	0.093594	3.07904	-0.841255	0.230893	0.476662			-0.376815		0.385375	-0.836068	-0.788909	-0.325175	-0.0223781		-0.545916	-0.285638		0.689738	2.98387	-0.554242	1.12682	0.686495		0.109355	-1.08949	0.387925	0.198771	-0.461293	-0.4945
Plate3_H9_BCL2L1_BD			-1.10091		-0.0432364		0.170849	2.33396		0.312146	-0.148727	-0.231018		-1.03424		-0.258833							-0.716033	0.211454	0.0186921	2.0988	-0.88978	0.366587		-0.773171
Plate3_I1_FGF9_AvivaUV
Plate3_I10_SMAD2_CSignal								1.0269								0.407621	-0.104736	-1.32979															0.461415	-0.149586
Plate3_I11_DLL3_AvivaUV			-0.69604	-0.369388		2.57288		-0.370486	0.145154			-0.0475154	-0.551769	0.112318	0.0664264		-1.40704	0.545461	-0.703251	-0.273699		0.0541235	-0.0514708	1.55647			0.597491		-1.15484	-0.256538	-0.673729	0.180182	-0.0330556			0.751295
Plate3_I12_SMAD1_CSignal					0.489638		-0.48872	0.822774	1.17817		-1.58758	0.103496		0.389335			-1.54035	0.633232								1.79503	2.71329		-1.65915	-0.0881612		0.719008	0.149457			0.905577
Plate3_I13_CDCA8_AvivaUV														0.707107				-0.707107										7.76772			3.81469	4.76435			5.95407	2.26783
Plate3_I14_SMAD3_CSignal
Plate3_I15_SDC2_AvivaUV
Plate3_I16_SMAD3 (S423/425)_CSignal														0.707107		-0.707107
Plate3_I17_HOXC9_AvivaUV														-0.707107				0.707107														-0.531819				0.336855
Plate3_I18_WNT3A_CSignal	-1.11196	0.988351	-0.394762		1.349		1.97371	1.44968	-0.523012		-0.0510193	-1.24892	0.131044	-0.217482	-0.288786	-0.465148	-0.377824	-1.21288	-0.899576	1.1486	-0.688305		1.5806		1.35892	1.4151	-0.559784	0.429548			0.36254	-0.25567	-0.516901	0.040968	-0.244276	-1.28133
Plate3_I19_PSMB9_AvivaUV															-0.478245	-0.671076	1.14932										0.527286					0.37276	0.26597		0.0628338	2.08685
Plate3_I2_SMAD2 (S465/467)_CSignal			0.581703	-0.0415097		-1.41881					-1.46238		0.318786	0.121314			1.49141	0.40948								0.517247		0.593264			-0.770995	0.553363			1.59468	0.517849
Plate3_I20_WNT5A_CSignal	0.0294347	0.409277	-0.627227		0.807826	-2.42347	0.460743	0.842093	-0.784231	0.219648			-0.416154	1.3492		-0.916939	-0.16154	1.21134	-0.176932	2.17531	-0.676792	-0.00985664	0.524165	-3.83998	-0.0978398	0.58211	-1.14042	0.510732	-0.434893	-0.448334		2.18419	1.94704	0.880536	-0.189256	0.798743
Plate3_I21_PEBP1_AvivaUV						1.73272		0.600998	-0.274843						-0.537756		-1.00021	-0.520904									0.319448	-0.894783			-0.362805	-0.61878	-0.0823013		-1.40177	-0.489816
Plate3_I22_LRP6_CSignal	-0.568336	0.498788	1.77799	0.838118	1.05669	-1.20385	-0.0120559	0.235189	0.0467875	-0.164888	-1.83819	-0.295191	-1.30662	-0.356533	-0.607984	-0.691867	1.7465	0.845457	-0.73068	0.507113	1.63181	0.945243	0.731921	-1.22761	-0.407134	0.36791		0.102485	-1.80789	-0.501347	-1.29909	-0.0812399	-0.445591	-0.502904	1.90606	0.983322
Plate3_I23_CDH11_AvivaUV						1.5444		-0.794525	-0.164135				-0.231946	-0.942773			-0.66482	1.25381									-0.261103	-2.15634			-1.87049	-0.408449	-0.374154	-1.42933
Plate3_I24_LRP6 (S1490)_CSignal							-0.311645	1.49629		0.468642							-0.629537	-1.02375		1.06179			1.77872			1.70669		0.923045		-1.23516					-0.0215783	-0.894889
Plate3_I3_KLK3_AvivaUV														-0.707107				0.707107													-0.219371					0.12572
Plate3_I4_SMAD4_CSignal
Plate3_I5_LIN28B_AvivaUV		1.40712					1.30383						-0.608042	-0.818125	-1.00719	-0.913428	-0.0212591	0.657089				-0.846148					1.80113		-2.411		-0.975905	-1.14196	-0.60777	-1.87531	-0.072748	1.08802
Plate3_I6_SMAD5_CSignal								1.76622				-0.286672			-0.00646588	0.292762	-1.15988	-0.605967								1.69204		1.89899						0.0986426	-0.988093	-1.5735
Plate3_I7_CLDN5_AvivaUV				0.102543							-1.21462		0.0226325	0.408592	-0.583438	-1.23037	0.810968	1.6837								0.223952	1.03804	-1.09752			-0.0042475		-0.346027	-1.70427	0.403037	2.30027
Plate3_I8_SMAD6_CSignal																0.37193	-1.13267	0.76074					3.15352											1.24153		0.786108
Plate3_I9_TGFB3_AvivaUV	0.916545		-0.986145			-0.099758		0.167387	1.93075		-1.38741		-0.141999	-0.0660821	-0.665367	-1.16042	0.212782	1.27972		0.43441			-0.122262			1.16209	2.91947		-1.11547		-0.601989	0.673093	0.243631	-1.17536	-0.297181	1.83531
Plate3_J1_AKT1_BD		-0.31813		-0.231612			1.18675	1.77004		0.597508		0.629293	-1.11149	-1.2	-0.683128		-0.639247				-0.528646						-1.54623		0.0225117	0.126711	-1.25354	-0.0317234			-0.179698	-0.272312
Plate3_J10_S100A4_Abnova		-0.523054	-1.03149	-0.341231	0.68581	-0.0545231		3.02682	0.088433		0.346441	0.147498	-0.464353	-0.172854		-0.0372136	-1.07975	-0.590528		-0.20073	-0.960481	-0.444198	0.627125	-0.289448	-0.612265	2.72877		1.67419	0.320223		-0.0324952	-0.653697	-0.118437	-0.0593357	-0.585262	-0.86043
Plate3_J11_ITGA2_BD		0.332679	0.219615		-0.969087		0.671681	2.02846	-1.58728	1.01933		0.618876	-0.922276	-1.20502		-0.252433	-0.0939886	0.139442	0.496868	0.266774	0.504104		-1.42549	0.198913	0.441448	2.38473		1.13001	-0.16887	-0.451156	-0.673643	-0.419796	-0.751874	-0.196687		-0.136808
Plate3_J12_MUC5AC_Abnova				-0.800957	0.537435		-0.547216	2.3722	-0.722549	0.371255			0.0077295	-0.730475	0.400695		-0.888116		-1.04399		-1.1545	-0.590872	0.599513			3.00217	-1.45163			-0.624189	0.135992	-1.25827		0.11586
Plate3_J13_ITGA3_BD	-0.5032	-1.56073			-0.197413		1.59415	2.17973		0.472558	-0.990692	0.363071		-0.238712	0.127102	-0.459884	-0.235986	-0.549998	-0.828575	-0.503163	-0.67257	-0.0968746			2.16334			0.634069	-0.769638		-0.792123	0.959492	-0.385894	0.135298	-0.761306
Plate3_J14_SERPINH1_Abnova														0.737723	0.400439			-1.13816		0.267803								0.578712	-1.69699							-0.4652
Plate3_J15_ITGA5_BD		-0.554414	-0.463932				0.446568	2.29123	-0.647529	1.02679		-0.108915		-0.841999	-0.869797			-0.278	-2.55077	-0.56267	-0.0733305	0.108774	-0.539087	-0.131063	0.354367	1.97549	-1.42532	0.829065	-0.246437	-0.465685	-1.2855	-0.779161		-0.616865		-0.342202
Plate3_J16_RRAS_Abnova	0.420459	-0.147064	-1.92134	-0.310019	-1.18704	-0.621328	-0.178732	-0.180938	-1.24216	2.22925	1.53188	-0.0962036	-0.143402	0.642112	0.0236212	0.0765128	1.33852	-0.234137	0.115884	-0.436982	-1.46113	-0.306167	-1.21871	0.175026	-0.429497	0.427451	-0.117645	0.940551	2.62718	-0.124022	-0.0589033	-0.0478893	0.0407874	0.0441957	1.54752	1.14724
Plate3_J17_ITGAL_BD	0.438173	-1.3028			-0.706367		0.901381	2.60391	-1.28703	0.55274	-0.679972	0.350812	0.69957	-0.397946	-0.110115	-0.474079	0.160746	-0.749023	-1.6453	-0.742318	-2.56491	-1.72012	-0.149444	-0.150702	0.359953	2.19523	-1.28305		-0.286059		0.035188	-0.183917	-0.924477	-0.637478	-0.156348	-0.493186
Plate3_J18_LAMB3_Abnova	-0.476732		-1.48808	-0.371126	0.692013	0.0819975	-0.327817	2.7768	-0.00995844	0.564112	-0.337894	-0.593511			-0.31126	0.680339	-0.878879		-0.20683	-0.00641376	-1.11948	-0.334218	0.454725	-0.128144	-0.0654522			0.367576	-0.0545095	-0.696704	0.0391023	-0.545226	-0.0815833	0.427685	-0.815152	-0.237197
Plate3_J19_ITGAV_BD					-1.10184		0.26215	1.6493		1.0815		0.156531			-1.03489	-0.837332	-0.175422		-1.9076	-0.177522			-0.855343	-0.203897	0.318943	1.51443	-1.16985	1.06772			-1.40568				0.227324
Plate3_J2_GMPS_Abnova	0.647577	-0.846177	1.6298		1.2306	0.180647				0.65368			-0.0201475	-0.32314	-0.318076		-1.34615	-1.48861	-0.0764632	0.567572	1.32883						-0.124115	0.325493	-0.158115	0.0220022	-0.626558	-1.20697		0.219357
Plate3_J20_CROT_Abnova	-0.49414	-0.136141	0.0230989		0.930142	-0.079994		2.7948	-0.681379	0.0846709	-0.5968				-0.565172	-0.428345		-0.850743				0.0774743	1.03009			2.28052	-0.592512	0.228484	-0.616546	-0.240318	-0.445335		-0.496717		-0.508492	-0.609378
Plate3_J21_ITGB1_BD					-0.994737			2.29218	-1.28805	1.15038	-0.0748337	0.379402		-0.283944	-0.617821	-0.00759772	-0.340725	-0.214262	-1.53011	-0.127375		-1.2408	-0.83126	0.550818	0.516674	2.50517		1.31459	-0.405118		-0.446342			-0.0469113		-0.0694268
Plate3_J22_HISTH3D_Abnova										0.707107							-0.707107		6.90255								-3.90142				2.72897					-9.52756
Plate3_J23_ITGB3_BD		0.275166	-0.135577				0.62105	1.91097		0.520167		0.00950407		-1.16325		-1.32363	0.429375	-1.14377	0.618034	0.196707	0.611459	-2.37539	-1.39046	0.232404	0.58717	2.47644	-2.25543	0.54034	-0.197202	-0.551029			-0.550818		-0.717104	-0.265632
Plate3_J24_MDH1_Abnova	0.0460501	-0.0791408	-0.326272		0.877998		-0.0785986	0.163886	-0.333597	-1.30218	-2.17379	-0.944019	-0.0226954	0.565497	1.05833	0.351275	-0.0589648	2.25622		-0.181671	-0.0807985	0.605666	1.03043		-0.234878	0.486625	-0.5763		-1.54132	-0.950581	0.116597	0.482436	1.00291	0.156202	-0.0751443	2.35467
Plate3_J3_AKT1 (pS473/pS474)_BD		0.221779	-0.562406			-0.086658	0.461294	2.29169	-0.784848	1.95015	-0.42886	-0.05803		-0.670383	-1.00976	-0.773992	-0.685273	0.135293	-2.3613	0.279849	-0.587543	-0.455792		-0.180305	0.411656	2.41497		1.61987	0.0252295	-0.630425	-1.16184	-1.27213	-0.954819	-0.867031	-0.655647	0.0922871
Plate3_J4_PTMS_Abnova	-0.529435	-0.169572	-1.28519	-0.277872	0.896285	0.55879	0.0794085	3.47023	-0.0401133	-0.0248966	-0.283044	-0.403875	-0.118023	0.054822	-0.546355	-0.516885	-0.978072	0.113799	-0.294816	-0.302346	-1.18237	0.166993		0.151634	0.397034	2.60672	-0.138247	-0.279322	-0.0603131	-0.669963	-0.556521	-0.321122	-0.869345	-0.599347	-0.487457	0.332942
Plate3_J5_STAT1_BD	-0.194967	0.102437	-2.50661		-0.198908		0.487105	1.89937		1.47169	0.047959	0.189288	-0.398838	-0.454012		-0.329987	-0.280135	0.165612	-0.990374	0.0434153	-1.88276	-0.853223	-0.0122959	0.398992	0.538426	1.70444	-0.579648	1.18556	0.0642828	0.0767118	-0.585621		-0.576457	-0.506458	-0.0394929	0.208319
Plate3_J6_TACR1_Abnova	-0.706356	-0.19627	-1.0038	-0.136002	0.798141	0.115644	-1.30726	2.59211	-1.11592	1.19442	-0.0224157	0.249504		-1.12205	0.506741	0.295673	-0.142152		-0.213393	-0.735363			0.644978	-1.31473		3.06808	-1.07387	1.12418	0.173608	-0.403358	0.321985	-0.564891		-0.0451833	-0.224022	0.982156
Plate3_J7_STAT1 (pY701)_BD		-0.453756						1.69746		1.27643	-0.352634	-0.0927718			-1.09345	-0.977174		-0.00409856	-1.8409	-0.377117	-2.81602	-1.40541	-1.24324	-0.331144	-0.0349092	1.62389	-1.86709	1.29861	-0.32852		-1.21468		-0.984805		-0.641561	0.285432
Plate3_J8_VEGFA_Abnova	-0.506728	-0.219588	-0.780843	-0.0136454	0.309054	-0.256427	-0.763083	3.44881	-0.281277	0.662094	-0.306243	-0.301629			0.0675675	-0.708495	-0.472609	0.123046	-0.586454		-0.769673	-0.0217245	0.350864	-0.647659	-0.636951	2.00779	-0.413574	0.596646	-0.205347	-0.430156	-0.226781	-0.267933	0.13622	-0.128205	-0.371109	0.163175
Plate3_J9_FN1_BD	-1.93305	-0.256257	0.167985	-1.19087	-0.791153	1.51022	-0.0930413	1.51679	0.227393	0.807204	0.32047	1.13371		-0.287605	-1.16622			0.0344248		-0.949413	-0.351658	0.127504	-0.775674		-0.0957981	1.70522	0.0413514	0.6903	-0.299804	0.47032	-0.0384283	0.164228	-1.19621	0.0839768	0.026452	-0.0703342
Plate3_K1_NEUROD2_AvivaUV														0.707107	-0.707107																					390.033
Plate3_K10_AXIN1_CSignal	-1.16643	0.675248	-1.10723	0.183617	1.4222	-1.38702	1.11214	0.585037	-0.456451	0.0940692	-1.3361	-1.5741		1.4384	0.740105	0.132867	0.126205	0.517443	-1.80467	0.852075	-1.205	0.650792	1.70318	-1.36223	0.549142	0.497058		0.485124	-0.36869	-2.05097	-0.139033	1.97845	0.252266	0.105539	-0.567803	0.550322
Plate3_K11_PAK1_AvivaUV
Plate3_K12_EFNA5_Abcam			-0.652963	-0.631275	0.391551		-0.607139	0.894851	1.84822			0.506887	-1.59476	-0.636364				0.48099		-2.0773		-0.854365	-0.580742		0.319525	-0.055199		-0.518266				-0.149492	-1.17706		-1.80645
Plate3_K13_CSF1R_AvivaUV
Plate3_K14_ITGB1_Abcam	-0.895759	0.271796		-1.55695	-0.16961	0.673819	0.780748	1.98266	-0.628283	1.74689		0.331114	-0.761903	-1.01456		-0.493829	-0.473072	0.206943		0.222444	-1.53524		-0.0771267	0.631607	0.639815	2.20511	-0.926206	1.51063	0.0360546	-0.0540179	-0.877142	-0.802755		-0.426404	-0.369209	0.131715
Plate3_K15_CDX1_AvivaUV														0.848856	-1.27914		-0.309591	0.739871					-3.05669				-1.42321					1.82592	2.2626			0.628055
Plate3_K16_ITGB1_Abcam					0.616154								-1.46294		0.670024		0.176758						0.0131949					-1.19573					1.19795
Plate3_K17_CKAP2L_AvivaUV															-0.707107			0.707107																		1.55276
Plate3_K18_ITGB1_Epitomi	0.27598	-0.0339252		-0.998632	-0.184834	-2.00067	-1.43552	0.45536	-1.20166	0.530304	0.567931	-0.363033	-0.370909	1.63836	1.06114	0.973895	-0.147805	1.23402	-0.183234	-0.115217	-0.661517	-0.14908	-0.316216	-1.56192	-1.79238	0.196566	-1.12081	0.533138	0.382632	-0.30479		2.23618	0.671374	1.40639		0.891263
Plate3_K19_WNT5A_AvivaUV			0.0335918									-1.50326		0.578476	-0.250538		-0.34835	1.49008					-0.132676	-2.04981		0.00297719							-0.0277724		-0.547366
Plate3_K2_DVL2_CSignal	0.131237	0.278202	0.0311859	-1.2954		-1.47622	-0.239542			-0.261825		-0.117472	0.0444238	0.378662	2.59938	-0.0726236			-0.123018	0.653795	-0.0237969	-0.680537	-0.524405		-0.26861	-0.806315		-0.0300085	0.0836064	-0.190927	-0.200727	0.190079		0.660651	-0.15943	-0.432991
Plate3_K20_ITGB1_Epitomi	0.092101	0.187167	-0.460786		-1.01276		-0.797947	-0.819316	-0.472174	-0.728311	0.482503	-0.101669		0.237276	3.00923		-0.145447	0.53013		0.433174	-0.570534	0.325856	-1.26368	-0.751739	-0.44817	-0.791605		-0.335557	0.210487	-0.371201	0.563131	0.096383	2.57022		-0.0103595	0.59696
Plate3_K21_NEUROD1_AvivaUV		0.780281				0.175557		0.756262	0.899036	-1.85807	-0.902365			0.694397	-0.526536	-1.40432	0.588622	0.797138		0.245692						1.15353	1.30806			-0.812668	-0.120634	0.583192		-1.86237	0.0589267	1.40608
Plate3_K22_PLA2G5_Sigma	-0.60011	0.360362	-2.06735	0.249565	1.83814	0.458677	1.04659	1.41556	-1.38182	1.20903	-0.126793	0.561415	-0.360576	-0.477056	-0.621277	-0.928	-0.210014	-0.366339	-1.01973	0.51374	-1.69125	-0.261803	1.74408	0.146691	0.786002	1.89704	-1.49481	1.65236	0.133516	-0.0683713	-0.396294	-0.549739	-0.423411	-1.07709	0.0110573	-0.25036
Plate3_K23_MUC5AC_AvivaUV													1.49439	-0.554711			-0.563632	-0.376048					-5.98468	-6.26597	3.04553					-6.57229	-1.18766		-4.40519	-2.13757
Plate3_K24_ABL1_Abcam		-0.327342		0.330753	-1.61759	0.702454		2.23686	-0.792256	0.838267	-0.687083	0.259659	0.142576	-0.85108			-0.235224			0.0787437			-1.31236	0.254819	0.797552	2.10116		0.47123		0.108337		-0.586265			-0.111824
Plate3_K3_TMEFF2_AvivaUV														-0.0454197	-0.976516			1.02194														0.0032242				1.10836
Plate3_K4_DVL3_CSignal
Plate3_K5_IL17RB_AvivaUV	1.02869									-0.503485				-1.03459	-0.607915			1.1173									0.61856	-0.768571				0.345842			-4.39543	0.0573417
Plate3_K6_NKD1_CSignal	-0.0703867		-0.653273		0.0184633	0.0238936	-0.515157	0.357144	-0.707575	-0.586989	-0.69472	-0.286112		0.0243704	3.36963	0.256763	-0.584324	0.0482679	-0.804916		-0.691784		0.0944517	-0.755059	-0.189366	0.855736	-0.425449	-0.448776	-0.279507	-0.499048	-1.18465	0.508337	3.41586	0.416944	-0.483346	0.0814913
Plate3_K7_MCM9_AvivaUV
Plate3_K8_NKD2_CSignal		-0.522485	-0.726757	-0.399774	-0.116798	0.0752351	-0.265354	1.55823	-0.477523	-0.667174	-0.0907089	-0.904646		2.90407		0.47735	-0.376734	-0.466934	-1.92341	0.738233	-0.568904		0.627724	-1.55596	0.143648	2.33952	-0.975277	0.126196	1.6446	-0.735239	-0.163423	4.65499		1.10784	0.408504
Plate3_K9_ATOH7_AvivaUV
Plate3_L1_ITGB4_BD							-0.0276735	1.62145		0.0350839		-0.669006						-0.959857					-0.691897			1.07901		0.0217952
Plate3_L10_CNOT7_Abnova	-0.00650069	-0.172578	-1.87621	-0.221699	0.336946	0.40922	0.222437	3.0968	-0.561001	1.04733	-0.528538	-0.375089	-0.735522	0.211944	-0.325383	0.527092	-0.778116	-0.271129	-0.148597	-0.436101	-1.78543	-0.17023	0.412784	0.384847	0.0201494	2.44186	-0.548854	0.609435	-0.296173	-1.22538	-0.0360405	0.738435	-0.293794	-0.267528	-0.906861	0.0850353
Plate3_L11_MAPK14_BD	-0.619831	-0.978765	-0.920163	-0.0585364	-0.603126		-0.126784	2.31768	0.364271	-0.651197		0.555341	-0.191584	0.666773	0.593007	-1.38044	-0.691337	1.72469	0.128156	-1.34644		-0.184336	-0.620327	2.85123	0.399744	2.16125	0.724824	-0.187895	-0.529648	0.410813	-0.448268	1.08351	0.298475		-0.463544	1.91288
Plate3_L12_FGF1_Abnova	0.304296	0.66682	-0.53245	-0.114306	1.69731	-0.135417	-0.200836	1.39112	-0.898535	2.31154	0.198343	-0.103873	-0.748674	-1.05164	-0.142634	-0.663543	-1.6988	-0.278724	0.643311	0.755109	-0.388668	-0.805831	1.68963	-1.04356	-1.2869	2.12619	-0.610375	2.37709	0.586666	-0.146877	-0.18572	-1.91748	-0.191612	-1.19157	-0.985072	0.2986
Plate3_L13_STAT1_BD							0.732428			0.95151				-1.10688	-0.577061					-1.07683						1.68169		0.503009					-0.979663			-0.899023
Plate3_L14_RALBP1_Abnova	0.0351332	-0.703784	-0.386788	-0.548489			-0.111008	2.88487	-0.902779	1.34943	-1.07881	0.730184	-0.134053	0.270102	0.165049	0.022106	-0.777245	-0.813916	0.196027	0.507447	-0.618999	-0.988674	-0.514415		1.77247	4.70873	-1.08157	1.16926	-1.03673	1.09024	-0.163164	-0.925199	-0.119598	0.475893	-0.562383	-0.607575
Plate3_L15_STAT1 (pY701)_BD		0.272469			-0.578949		0.440625	1.72679		1.48373	-0.260911	-0.245503		-1.78893		-0.605673	-0.679693	0.236045		0.186881		-0.398042	-0.528991	-0.376363	0.469024	2.14414	-1.48303	1.48022		0.250072		-0.326052			-0.358545
Plate3_L16_IRGM_Abnova	-1.57154	-1.43516		-0.2623	0.79763	1.5726	1.26848	1.06233	0.705588	-0.438976	-0.55855	-0.0178096	-0.72918	0.363281	-0.695233	-0.343606	-1.13296	1.41541	-2.02299	-1.68442	-0.0706533	1.19746	0.630264	2.51048	0.870021	1.31709	0.908298	-0.937183	-0.253437	-0.020138	-1.81439	-0.146198	-0.514538	-0.542795	-0.771463	0.590302
Plate3_L17_STAT3_BD			-0.100372		-0.402372			1.84385	0.0697318	0.981884		1.06097	-1.72333	-0.882985	0.567468	0.0705901	-1.02008	-0.465349	-1.69699				0.219392	0.673572	1.12911	2.68021	-4.45601	1.77508		1.40515		-0.10743	-2.00983	-0.0251959	-0.07548
Plate3_L18_AK3_Abnova	-0.71732		-1.12001	1.07417	0.78801	-0.0376461	-0.410376	0.371697	-1.69549	1.73282	0.0392215	-0.202833	-0.683634	-0.0761393	2.263	-0.540109	-0.522658	-0.262692	0.508276		-1.23312	0.707642	0.582767	-0.705369	-0.00764024	0.0175133	-0.806052	2.71649	0.427243	0.30671	-0.0954453	-0.501797	1.77191	-0.198366	0.144948	-0.0103384
Plate3_L19_STAT3 (pY705)_BD		-1.35058			-0.66974		0.831033	1.97897	-0.414312	1.31939	-0.549788	0.771223		-0.730107		-0.343728	-0.0307099	-0.811658	-0.705638	-0.258473		-0.758314	-1.10317	0.698049	1.34622	2.37355	-0.683778	0.966916	0.488711	-0.171719	0.220243		-0.352986	-0.513443		0.0933439
Plate3_L2_NDRG1_Abnova	-1.28014	-1.24989	-1.02849	0.315508		0.100423	0.00157671	0.511472	-0.00746576	-0.847187	-0.977089	-0.413009	0.0568766	-0.33567	2.63229	0.928588	0.376455	1.21575	-0.85025	-1.56481	-0.712012	-0.230461	0.407947	0.0686168	-0.182398	0.867573	-0.260649	-0.777116	-0.754419	-0.0886265	0.432596	-0.489618	1.26038		0.410977	1.41737
Plate3_L20_GSTM5_Abnova	2.02595	1.06541	-0.697822	1.30246	-0.165016	1.40216	0.512681	-1.25349	-0.369421	-1.35274	0.125061	-0.182028	-0.578652		0.0284245	-1.34182	-0.741528	0.220365	0.854088			0.774389	-0.264806	1.00455	0.537836	-1.63917	-0.554232	-1.06882	0.438756	-0.239543	0.283964	0.431824	-0.374933	-0.84266	-0.700186	-0.172833
Plate3_L21_STAT5_BD	-1.40861			-0.65797	-0.699715		0.955697	1.88383	-1.16409	1.22803		0.555584		-0.215505	-0.265605	-0.505752	0.294099			-0.674157		-0.609799	-0.515381	0.526509	0.938641	1.68313	-1.65417	1.26696	0.179626	0.202547	-0.341112			0.155692		0.140051
Plate3_L22_ALAD_Abnova	1.21527	1.24941	-1.65736	0.731974	0.0132011	1.46477	1.78556	-0.949058	-0.907651	-0.509726	-0.0839351	-0.266158	-0.101848	0.921804	-0.696184	-0.354099	-1.14111	-0.714852	0.560154	1.24671	-1.29222	0.768901	0.258424	1.01676	1.3186	-1.47757	-1.00602	-0.16657	0.328394	-0.390556	0.46575	0.907724	-0.652836	-0.697161	-0.971429	-0.405958
Plate3_L23_STAT5 (pY694)_BD		-0.591844			-1.3518		0.126996	1.91451		0.236248	-0.0369929		0.572409	-0.869528					-0.440723			-1.04861	-0.955971		0.0300176	2.03341	-1.52029	0.268369	0.288131	-0.289049	-0.378605
Plate3_L24_ELA3A_Abnova	1.00438	1.77862	-0.4936	0.763097	-0.0734943	1.6694	0.547219	-0.0485297	-0.961359	-1.39677	1.04508	-0.548459	-0.220627	0.549236	-0.201532	-0.799036	-0.994917	-1.6187	1.09782	1.4952	0.277621	0.770484	-0.254786	1.07612	-0.0264912	-0.0448025	-0.57542	-1.04837	0.917449	-0.0918313	0.945548	-0.09859	-0.0836862	-0.503855	-0.687542	-0.904397
Plate3_L3_MAPK1/3 (pT202/pY204)_BD	-1.7279	-0.201065		-1.57014		1.10141	1.04969	1.86682	-1.25521	0.706288	-0.302092	0.667108	0.0222615	-0.195048		-0.163379	-0.127251	0.128505	-0.86414	-0.484433	-1.28738	-0.555916	-0.376432	1.00256	0.971897	2.32836	-0.825068	0.416163	0.417452	0.466327	0.427479	-0.163691	-0.29196	-0.709447	0.50509	0.595169
Plate3_L4_NMI_Abnova		0.227825			-0.0467156	-0.364961	-0.189713	2.62626	-0.882065	0.24695			-0.702706		-0.710601	-0.204269				0.312743		-0.350682	-0.168528		0.0476576	2.42727	-1.30583	0.454975		-0.400649	-0.300067	-0.607208	-0.184231		-0.650297	-0.229417
Plate3_L5_MAPK8 (pan-JNK/SAPK1)_BD			-0.0968255				0.826584	1.99997	0.409637	0.416689		0.102613		-1.34154	-0.453215		-1.25855	-0.605368	-1.03828	0.494742		0.863328	-0.667727	-0.0548483	0.228745	2.17053		0.609344	-0.620374	0.181152	-0.292188	0.310022			-0.302037	-1.49515
Plate3_L6_SPR_Abnova	0.302446	0.00328899		-0.656783	0.451754	0.548032	-0.187354	3.20559		0.149963		-0.759218	-0.599473	-0.0941142	-0.687141	-0.145885	-0.886164	-0.644943	-0.287833	-0.154385	-1.17471		0.644414	-0.697214	0.554604	3.22891	-0.792112	0.966559	-0.229746	-1.31811	-0.601879	-0.449413	-0.705347		-1.19754	-0.883548
Plate3_L7_MAPK8 (pT183/pY185)_BD	-1.41664	-0.542176			-0.206704		0.760395	2.52433	-0.39726	1.27073		0.442847	-0.266678	-1.06627	-0.587608	-0.420791	-0.0823739	-0.0118045	-1.098	0.105677	-0.834755	-0.982026	-0.288568	0.487824	0.774503	2.72463	-0.357988	1.28923	0.675713	0.35955	-0.0934938		-1.09525	-0.0579062		0.503292
Plate3_L8_PPIE_Abnova	-0.544383	1.21166	0.415299	0.269836	-0.140981	0.174611	-1.3937	2.30036	-0.793307	1.45956	-0.425984	0.467693	-0.323754	-0.622078		-1.51523	-0.823275	0.283684	0.872413	0.909228		0.179757	-0.683761	-1.72871	-1.90868	1.83252	-0.76797	2.24117	0.256432	0.243671	-0.0622644	-1.19361		-2.13748	0.558746	2.62962
Plate3_L9_MAPK14_BD					-0.632491		0.0258782	2.09792	-1.65409	0.423526	0.333247	-0.347729	-0.223902	-0.0223591									-1.64565		0.45087	1.93271	-1.57019	0.352348	0.133108		-1.10698				-0.88905
Plate3_M1_MTA3_AvivaUV
Plate3_M10_GAS7_Sigma	1.52378	0.152965	0.0542753	0.127391	0.188213	0.793266	-0.777788	-2.44537	-1.18351	-0.809189	-0.83463	-0.164284	1.75039	-0.379203	0.825259	0.283755	0.791957	0.102714	1.13911	0.195096	-0.0708916	0.18672	0.158652	0.141933	-1.25609	-2.54328	-0.667138	-0.561465	-0.430013	-0.0810115	1.46055	0.147939	1.09199	0.919733	0.428352	0.150282
Plate3_M11_SMAD4_AvivaUV	-2.36483						-0.0751776	1.44368	0.145189			0.299538	-0.0608235	-0.0509187	-0.191074		-0.204882	1.0593								1.59165	-0.626128			0.185896		0.276156	-0.503271	-0.481939	-0.557215	1.9968
Plate3_M12_CFL1_Sigma
Plate3_M13_RB1_AvivaUV										-1.24394				-0.355792			0.647471	0.952262		1.51316											-0.779885	0.189767			0.150294	1.16843
Plate3_M14_DAPP1_Sigma	-0.358414		-0.942399	-0.552729	-0.229381	-0.627871	-0.462489	-0.631883		-0.617958	-1.01285	0.87381	0.0225547		2.72894	1.37848	0.267972	0.164215	-0.330503	-0.0959317	-0.0543358		-0.116811	-0.55798	-0.611585	-1.08392		0.525242	-1.33001	0.702832	0.214436	0.159104	3.59917	0.717799	0.345834
Plate3_M15_MYCN_AvivaUV
Plate3_M16_RGS12_Sigma		0.166167		0.365038	0.386618	-0.212043	-0.289689	-2.72529			0.095594	0.379272	0.164529	0.0388291	1.71603			-0.0850599	0.252984	0.297224	-0.513051	0.217164	0.483288	-0.240056	-0.0556713	-1.97337	0.22654	-0.0549682	0.349953		0.139566	0.190361	2.09477	0.344749	0.0350167
Plate3_M17_SIM1_AvivaUV						1.0416							-0.626383	0.108172	-1.146		-0.689657	1.31227								0.609192	0.722356		-1.54963		-0.824348	0.103885		-2.5719
Plate3_M18_ABL1_Hyprom	-1.17081	-0.397507	-0.642549		-0.248086	1.70387	0.615123	1.71634	-0.633638	0.0754306	0.318354	1.24644	0.530008			-1.32029	-0.700952	-1.09173	0.704008	-0.886413	-1.31182	-1.05543	-0.258855	1.08272	0.659893	1.83005		0.540001		0.402747	-0.320218	-0.631747	-0.90733	0.196213	-0.679828	-1.04969
Plate3_M19_CHGB_AvivaUV			-0.973716		-1.07766	2.21215	0.589222	1.51478	-0.252656	-0.105274	-0.041452			-0.627949	-0.10554	-0.225021	-0.906886		-1.66158	-0.858696				1.41574		1.26687	-0.496955					0.851913	-0.620028	-1.20437	-0.516298	0.620698
Plate3_M2_CCND3_Hyprom	-0.576227	0.258421	0.603429	-1.14718	0.691316	0.229212	0.420108	0.835846		0.343581	-0.0831619	0.495275	1.93503	-0.565878	-0.57798	-2.75661	0.214006	-0.319189	-0.469555	0.421242			0.318513	0.900223	-0.125538	0.577818	-0.156352	-0.134929	-0.876512	0.130997		-0.312002	-0.25861	-1.03089	-0.0827108	0.449608
Plate3_M20_NFKB2_Hyprom	0.332789		-1.15848	-0.361584	1.00427	0.525155	-2.12091	1.20885	-0.800656		-0.635119	-0.537091	-0.522675	1.04655	0.924609	0.402496	-0.706469	1.39826		-0.306572		-1.94542	-0.141962	0.849941	-1.99926	1.02885	-0.254313		-0.413047			2.03087	1.04618	2.14052	-0.125234	0.924819
Plate3_M21_CLDN6_AvivaUV					-0.432882	2.48994		1.18861	-0.108856	-0.815216	-0.249582	0.0355276		-0.375804	-0.380394	-0.651416	-1.21738	0.517447	-0.833228	-0.514052			-0.412855	1.30813		1.28551	0.845451	-0.356513		0.00865883	-0.454113	-0.0385491	-0.290632		-0.477322	0.88797
Plate3_M22_DCTD_Abnova	-0.49508		-1.85392	-0.493647	-0.127804	0.609824	0.482337	0.962984	0.0299947	0.544658	-1.93692	-1.0453	1.28464	0.894119		0.946126		0.197996	-0.164059	-0.398569	-1.43853	-0.726321	-0.221282	0.188142	0.0903773	-0.490219	0.133435	0.276172	-0.873771	-0.679213	1.8201	1.41061	0.16852	1.63239	1.03218	0.236677
Plate3_M23_PRKDC_AvivaUV			0.585006							-1.29151		1.01191	-0.784689	0.034105	0.847492	-1.33026		0.927946						4.70875			2.45981			0.769949		1.01919	0.400716	-1.3896		1.05511
Plate3_M24_FAIM3_GenWay	-0.559035	0.112075	1.36777	0.335292	-1.9437		0.0670815	-2.30648	1.33182	0.000447206	0.355272	0.910605	0.290126	-0.586502	0.087637	0.510225	0.776453	-0.749086		0.261754	1.28669	-0.494659	-1.53855	2.43043	0.806298	-2.61861	1.16122		0.220055	0.684482	0.765902	-0.203826	0.487734	0.159427	0.577838	-1.22034
Plate3_M3_DVL2_AvivaUV
Plate3_M4_NDUFA10_Sigma	0.187852	0.0555348	-0.659705	-0.146773	0.404548	-0.694059	0.300653	-2.90448	0.59042			0.279925	0.296007	-0.193185	2.03428	0.68677	-0.386289	0.148504	0.236333	0.0411791	-0.477388	-0.172431	0.722314		-0.147933	-0.930355	0.335293	-0.366878	-0.257317	0.538078		-0.0946137	2.39633	0.164773	-0.52213
Plate3_M5_AXIN1_AvivaUV										-1.28624			0.181995	-0.424129	0.093149	-0.944636	0.742902	1.63696		0.437241												-0.66632				1.54771
Plate3_M6_gag_Sigma	0.821266	0.610052	-0.0828709	0.0186675	-0.196859	0.571323	-0.603208	-3.64384	-0.361058	-0.0716958	-0.321665	0.166452	0.346373	0.589697	0.385827	0.642573	0.619606	0.509365	0.70024	0.970824	-0.108911	-0.119628	0.67199	-0.591714	-1.09281	-3.04962		-0.191434		0.508337	0.841118	0.469523	2.17713	1.31716	0.736274	0.834594
Plate3_M7_NR4A2_AvivaUV									1.10259	-1.40128	0.473804		-0.436184		-0.633203	-0.448731		1.343									0.320692		-0.954506		0.26137	0.801804	0.00595992		0.0884633	1.84501
Plate3_M8_UME6_Sigma	0.961952	0.0291802	-1.30459	0.708733	1.74849		-0.541463	-1.75538	0.443951	-1.22192	-0.708983	0.228232		-0.690396	0.561177	-0.340321	0.432848	1.44849	0.258304	0.0690588		0.763871	3.03943	-1.75205	-0.523139	-1.64783	0.241346	-1.017	-0.498255	0.250359	0.698186	-0.299724	2.94434	1.30557		1.33326
Plate3_M9_RAB4B_AvivaUV						1.47932									-0.334294		-0.721347	-0.423683																		-0.057557
Plate3_N1_STAT6_BD		-0.622112					1.17186	1.4703				0.166648		-0.939342			-1.06518	-0.182176	-0.232303						1.28186		-1.69495	0.4177	0.00140492					0.340579	-0.10182	-0.313715
Plate3_N10_PA2G4_Aviva	-0.202837	-0.568571	0.154914	-0.800115		-0.222021	1.90995	2.29068	-0.334109	0.99644	-0.382755			-0.816738	0.304391	-0.776487	-1.09869	-0.454054	-0.592835		-0.359867	-0.833341	-0.537973	-0.307937	-0.970437	1.16675	-0.297859	0.122086	-0.0562179	-0.409876	-0.816389	-0.515437	-0.614431	0.100204	-0.446853	-0.592787
Plate3_N11_DUSP4_BD		0.215122			-1.43903		0.775467	1.72289	-2.00089	0.382141		0.113197	-0.00058606			0.165361	0.27943	-0.213108		0.332869		-2.16875	-2.20477	0.32456	0.582823	2.93893	-2.58505	0.987567	0.0726488	-0.306913	-1.12334	-0.38934	0.112225	-0.513856
Plate3_N12_UGT1A1_Aviva	-0.311519	-0.98489	0.0332384		0.00895511	0.913018	0.311989	0.0157129	-1.40734	-2.17198	-0.768529	0.141574	-0.290365	0.586052	2.18482	0.394974	0.207926	1.13636	0.577912		0.603295	-0.0575351		0.111514	-1.3515	-0.050767	-1.61062	-1.17176	-1.90784	0.41957	-0.634446	-0.130674	2.49856	0.0806138	0.438019	1.93524
Plate3_N13_PTPN1_BD		-0.591753					0.225864	1.66804		1.44861	-0.222716	-0.301311		-1.52239		-0.429247		-0.275099	-1.50274	-0.711372	-1.35633				-0.0454875			1.0168	-0.563252	-0.541201	-0.972931	-0.597348			-0.740841	-0.462304
Plate3_N14_CRIP2_Aviva	0.617934	-0.0207134	-1.10359	-0.887709		-0.270796	-0.606716			-0.565658		0.042608	1.64284	0.152275	0.161605	1.61411	1.05996	-1.83616	0.535841	0.96472	-0.415013	0.25053	-0.103792		-1.06287	3.27525	-0.252187	-0.601198		-0.831486	0.733829	-0.638456	0.781893	-0.0579863	0.518431	-2.20393
Plate3_N15_PTPN6_BD		-1.20827					0.244844	2.06511		0.884199		0.137165		-0.953784	-0.501574		-0.210026	-0.457657			0.0195485			0.139368	0.015062	1.56299		0.350055		-0.111468		-0.330937	-0.442524	-0.242992	-0.781169	-0.660964
Plate3_N16_HADHB_Aviva	-0.0755333	-0.282658	0.202573			-0.0891154	-1.43895	2.23414	0.878186	0.152203	-1.69788	-0.75933	-0.149953	0.529993	0.49633				-0.504419	-0.324573	0.34377	-0.72237	-1.03629	0.252731	-2.00715	2.79422	0.505849	0.792832	-1.45156	-0.528639	-0.383227	-0.311128	0.149977	-0.0462667	-0.411174	-1.50593
Plate3_N17_PTPN11_BD		-0.15862			-0.867576		0.462888	2.13886	-0.95061	1.18278		-0.152135	-0.273066	-0.887631		-0.494895			-0.241857	-0.186008			-0.554103		0.207742	1.89531	-0.816449	1.16915			-0.687214	0.171223	-0.801517	-0.529069	-0.310522	-0.0974771
Plate3_N18_SULT1C2_Aviva	0.305791	-0.51655	0.0858705		0.939499	1.10454	-0.815843		0.674193	-1.56879	-2.1246	-0.021937	-0.482243	0.909658	1.21986	-0.870657	0.104366	1.05685	-0.514382		-0.242385	1.4788	0.856362	1.71057	0.26683	0.433335	0.731912	-0.517171	-1.76596	-0.388227	-0.15705	1.30676	1.25458	-0.987138	-0.523706	2.69729
Plate3_N19_PTPRA_BD		-1.01446				0.80823	0.25174	1.83756	-1.39218	1.09009	-0.625119			-0.352814	-0.465923			-0.13713	-0.766999		-2.76527	-1.13259	-0.190223	0.204953	0.277826	1.42323	-1.0263	1.03697		-0.973594	-0.672302			-0.686754	0.50679	0.431326
Plate3_N2_IFI27_Abnova	1.29242	0.953739	-0.45092	1.27672	-1.2023	2.03428	0.206753	-1.91361		-1.13554	0.0708031	-0.287739	0.0424593	0.452409	-0.060853	-0.757398	-0.28593	-0.235302	1.01758	1.51698	-0.99009	1.23469	-1.31025	1.65298	0.446027	-0.412491	-1.09095	-1.0978	0.0537201	-0.222109	0.335711	0.29564	-0.0589049	-1.05062		-0.304848
Plate3_N20_MUC1_Aviva	0.300624	-0.979261	0.491971				0.670911	2.91778	-0.792779	-0.0164322	-0.324779	-0.174613		-0.13306	-0.0428775	-0.0783513	-0.55662	-1.28251			-0.647661	-0.825744	-0.320224		-0.426812	2.5845	-1.2755	0.58832	-0.220255		-0.915732	0.603057	-0.436266	0.470778	-0.0368847	-0.822122
Plate3_N21_PTPRB_BD							0.312106	2.03693	-1.10921	1.10634	-0.478931				-0.766091	-0.40829	-0.541588	-0.151274		0.572462		-1.23433	-0.443527	0.0640021	0.431352			1.22972	0.303138					-0.221975	-0.392298	0.272352
Plate3_N22_CEACAM6_Aviva	-0.486038	-0.45971	1.66717	0.690023		-0.574156	-1.9715	0.668809	-0.882405			0.870789		0.164006	1.49685	0.091893	-0.694916	-0.580821	0.11811	0.338238	1.3969	0.196079	-0.302946			-0.356025		0.145852	-1.18668	0.771274		0.147956		0.588276	0.615253	-1.16393
Plate3_N23_SIRPA_BD		0.405452		-1.26727	-1.05736	0.156511	0.503507	2.18086		1.67441	-0.436008	0.176482	-0.834089	-0.842787		-0.552674	-0.463026	0.355996	-1.02868	0.34621			-0.432023	-0.291348	0.366687	2.85714	-0.958346	1.85026	-0.52978	-0.650573	-0.581984	-0.677437	-0.555497	-0.634814	-0.223329	0.599267
Plate3_N24_H2AFJ_Genetex	0.346592	1.13863	0.774464	0.963372	-1.27998		-0.185879	-2.47194	-1.26669	-0.0168143	0.635942	0.455781	0.0861879	0.340181	1.45982	0.0488184	-0.147023	-0.881462	1.0077	1.4786	1.15894	0.107832	-1.08113	0.815583		-1.91847	-1.16406	-0.00940384	1.43727	0.937634		0.450675	1.2272	-0.330341		-1.1415
Plate3_N3_STAT6 (pY641)_BD		-0.538372					0.0663863	3.00799	-0.839472	0.56841	-0.0888258	0.189631	-0.658003	-0.979257	-0.164152	-0.0341661	-0.152131	-0.378039		-0.759869		-0.0353586	-0.411204	0.161019	-0.0692188	2.18844		0.641898	-0.447138			-0.340546	-0.529451	-0.379963	-0.105936	-0.363836
Plate3_N4_FXYD3_Abnova		0.462025	-0.932183	-1.08664	-0.233045	-1.15433		-1.1735	-1.43427	1.95568	0.608194	-0.0940614	0.295588	0.869959	0.236094	1.28765		0.392846	0.599975	0.291717	-0.478744	-1.28858		-1.33954	-1.62502		-1.28663	0.874737	0.940055	0.0967128	0.217635	1.04845		1.32359	0.198858	0.929306
Plate3_N5_PTPRC_BD		0.534321	-2.02255		0.0497412		0.61359	2.52647	-0.67628		-0.2639	0.511447	-0.618135	-0.36876	-0.495919	-0.156925	-0.146141	0.513038		0.619799		-1.27567	0.127035	-0.135069	0.422196	2.31064	-0.819468	2.04804		0.0973846	-0.136974			0.0262254	-0.173663	0.591474
Plate3_N6_TFF1_Abnova	2.00547	-0.134663	0.197755	0.477151	-0.158326		-0.91499	-0.299054	1.00549		-2.07198	-1.07113	0.901145	-1.16409	0.244974	0.510284	-0.351843	0.823798	1.43687	-0.30243	0.248248		-0.360896	-0.474113	-0.657445	-0.179017	0.844732	-0.160828	-1.84885		1.09762	-1.28416	0.15829	0.612178	-0.310736	1.06459
Plate3_N7_CDKN3_BD				-1.391			0.570678	1.87867		0.167273	0.243278	0.258495			-0.107707	-1.41513	-0.204554		-0.875903	-0.961708			-0.937126	0.858776	0.0318013	1.753	-1.4327	-0.0907603	-0.679406	-0.295484	-0.575219				0.527165
Plate3_N8_PRDX3_Abnova	-0.518493		-0.115218		0.428885	-0.265948	-1.37124	2.13782	-0.48729	-0.0354089	-0.581422	-0.248442		2.09329	0.054225	0.651415	-1.02502	-0.717162	-0.763169	-0.144624			-0.173901	-1.21378	-0.823471	1.36099	-0.925523	-0.0206743	0.152545		-0.76803	1.60805	-0.259758	1.07115	-0.106579
Plate3_N9_PTPRF_BD					-1.31255		0.632413	1.64806		0.663034	-0.73397	0.450922		-0.485436	-0.862472							-1.8103			0.114591		-0.846723	0.475964	-0.119622		-0.219288	-0.873764				-0.0255226
Plate3_O1_RGS16_AvivaUV
Plate3_O10_CBPB2 (13D5)_GenWay	-0.0328685	-0.619359	-1.50839	1.31711	0.93652	0.779613	1.77149	1.12473	1.12644	0.154528	-0.839553	0.0503718	-1.3097	-1.39152	-0.298274	0.117985	-0.765702	-0.613424	-1.21248	-0.568005	-0.78562	1.12738	0.706953	0.378333	1.61226	1.2252	1.09751	0.443619	-0.643782	-0.271382	-0.853425	-0.976774	-0.0783129	-0.332427	-0.892987	-0.672519
Plate3_O11_MCM8_AvivaUV		1.15772	-0.547629	-0.509954		1.39119	0.386781	-0.266326	0.878242	-2.29305	-0.309192	-0.196962	-0.416629	0.225008		-1.18549	0.239563	1.44673					0.668294			0.0254778		-0.542641	0.288722	0.0750625	-0.212002	0.190264	-0.13951	-1.32187	0.441975	2.16783
Plate3_O12_METTL3_GenWay	-1.8031	-0.221588	2.02532	0.722262	-0.825389		0.071815	0.572239	0.587062		0.424994	0.398436	0.329771	-0.462362	-0.072908			-1.74655	0.0938605	0.109304	2.27247	0.358577	-0.603533	0.951591	-0.40253	-0.300513	-0.162839	-0.236875	0.59011	0.462513	0.261534	-0.227749	0.101773	-0.343711	0.377871	-1.71072
Plate3_O13_PPP2R3B_AvivaUV		-0.470822		0.256455									-0.774085	-0.0451121	-0.820601			1.85417									2.12729	-0.504819	-0.587889		-0.810837	1.46057	-0.61731			2.88548
Plate3_O14_TFDP2_Sigma	-0.568644	0.616977			0.632875	0.515179	0.818218	1.32798	-1.80215	1.74115	-0.33102	0.789846	-0.690059	-1.1458	-1.50547	-0.338886	-0.107851	0.0476673	-1.22022	0.481547	-2.07648	-0.75604	0.864154	0.619418	0.880931	2.0345	-1.72217	1.48682	-0.34483	0.32144	-1.07158	-0.686374	-1.04057	-0.0953903	0.100235	-0.130979
Plate3_O15_FOLH1_AvivaUV														0.707107				-0.707107																	-0.794892
Plate3_O16_MYO5A_Sigma	-0.636841	1.01256			1.32241	0.563956	0.971052	1.0541	-1.96955	1.12979	-0.596485	0.581056	0.167086	-0.921616	-1.43571	-0.590612	-0.102109	-0.549084	-1.12422	1.07489		-0.790414	1.44524	0.577719	0.901914	1.10122		1.06117	-0.703258	0.300104	-0.643594	-0.853139	-1.1337	-0.72576	-0.00245243	-0.568183
Plate3_O17_RARRES3_AvivaUV														0.48755			-1.15026	0.662713														-0.268509	-0.37191			1.32504
Plate3_O18_HLA-A/B/C_Sigma	-0.273196	0.790208	-1.89736	-0.429644	1.47551	1.18125	1.17906	0.916513	-1.09207	0.907124	-0.485064	0.855754		-0.551113	-1.02302	-1.06584	0.00612723	-0.494244	-0.680186	0.658595	-1.74317	-0.0752318	1.49487	1.22301	1.15239	0.701644	-1.13568	0.832204	-0.395555		-0.220956	-0.590672	-0.832464	-0.937862	0.289983	-0.361905
Plate3_O19_CFL2_AvivaUV		-1.18471			-0.869737		0.921041	2.36436		0.144028	-0.520689	0.0243053	-0.37385	0.0317142	-0.538365	-1.18652	0.0629647	1.12546		-0.67483	-2.79414		-1.23421	1.87918	0.652037	1.93494	0.0523985	0.627776			-0.517564	0.305785	-0.143679	-0.9888		1.7948
Plate3_O2_C4B (complement C4 gamma chain)_GenWay	0.0244377	-0.365928	-0.936386			-0.65915	0.764776			0.389046	-0.138896	0.392762	-0.420233	2.81011	-0.468036		-1.13357	-0.258933	-0.866319	-0.142275	-0.68054		0.165983		0.80012	3.68629	0.54833	0.501735	0.829893	1.01832		3.11582		1.44116		-0.813968
Plate3_O20_MTA2_Sigma		0.488311	-1.59161	-0.635351	0.759496	0.430187	0.771449	1.97611	-1.1787	1.08083	-0.594461	0.457046			-0.819544	-0.813808	-0.329957			0.420488	-1.4481	-0.380384	0.812065	0.461507	0.899783	1.7058	-1.26896	1.02632	-0.188368	0.270311	-0.594558	-0.602689	-0.872868	-0.609113	-0.223146	-0.232367
Plate3_O21_CAMTA2_AvivaUV					0.106836	1.73509			1.16307			-0.191553	-0.652376	-0.0177893	-0.0275697	-1.42461	-1.31859	0.627498						2.1117			0.432727		-1.31229				-0.102834		-0.798913	1.25001
Plate3_O22_STK17A_Sigma	-0.575724	-0.68475	-0.171942	-0.407641	-1.16052	-0.605147	0.48583	-2.58564	1.0772	-0.856568	0.172048	-0.0171825	0.872639	0.236631	1.17795	1.18386	1.16502	0.693925	-1.15305	-0.62014	-0.312215	-1.08246	-1.14243	0.773372	0.36208	-2.46752	1.10905	-0.552366	0.591448	-0.578628	0.958241	0.390273	0.730048	0.528979	0.782891	-0.25039
Plate3_O23_ST6GALNAC2_AvivaUV	0.0956362		-0.725483		0.115531			-0.280327	0.949268	-1.07156		0.893726	-0.921019	0.540782	0.445403		-1.77946	1.7375		-0.619617			-0.149532	3.79297		-0.599088	1.81163		-1.04442		-0.461712	0.236278	0.510082		-0.289185	2.41442
Plate3_O24_BMF_Sigma	-0.166965		1.62108	0.895928			1.17363	-1.21305	-1.56186	-0.137444	-1.34593	-0.375491	0.877196	1.01263	0.0795983	-0.665668	-0.19365		-0.165837	0.0723046	1.56597	0.487442	0.793709	2.91112	0.462146	-1.27826	-1.10423	0.00608528	-0.930191	0.0501377	0.547564	1.697	0.522453	-0.889809	-0.226431	-0.65961
Plate3_O3_RGS14_AvivaUV														-0.503935	-1.04394		0.29525	1.25263					0.392143				-1.70071					-0.118612	-1.40786			0.546111
Plate3_O4_DSTN_GenWay		1.09822		-1.49374	1.56577	0.696922	0.714163	0.91128	-1.50843	1.0869	-0.0620894	0.695356	-0.0625136	-0.260302	-1.28792	-0.459615	-0.637998	-0.996012	-1.30622	1.16132	-2.09896	-0.746523	1.7138	0.451433	0.41585	0.519711	-1.79196	1.04766	-0.227659	0.271115	-0.637616	-0.0501409	-1.04936	-0.48982	-0.386845	-0.940268
Plate3_O5_NFKBIE_AvivaUV		1.49155					0.589467		0.900949	-1.80056		0.594384	-0.472796		-0.245556	-0.826937		-0.230506	-1.76756		-0.0559452	0.422544	-0.940641		1.317	-0.331436	0.62159	-1.07795	-0.444947	1.28466	-0.515391	0.569655	-0.127636		0.000953235
Plate3_O6_DSTN_GenWay	-0.387896	0.139545	-1.77929	-0.953521	1.48454	0.749309	1.20291	1.37663	-1.02111	1.84256	-0.159605	0.600088	-0.506356	-0.649831	-0.866079	-0.2662	-0.395653	-0.410035	-1.04236	0.0165813		-0.674136	1.50489	0.501902	0.778833	1.02938	-1.36933	1.7558	-0.182239	0.203499		-0.352491	-0.894718	-0.153347	-0.3917	-0.500224
Plate3_O7_ANXA2_AvivaUV						0.350399			-0.147768		-0.723809			0.815347	-1.8213		1.06648	0.460644									0.0622355				0.729556	-0.343977		-1.42703	1.3337	2.21521
Plate3_O8_CBPB2 (13C3)_GenWay	-0.0586124	0.0185836	-0.796011	0.360902	0.666713	0.41326	0.199221	3.33221	0.2052		-0.794686	0.0924835	-0.294479	-0.686482	-0.553514	-0.874771	-1.06528	-0.164736	-0.390912	0.0499458	-0.629045	0.176972	0.459511	-0.0689799	0.197613	2.05048	0.02881	0.593988	-0.479577	-0.0701631	-0.775973	-0.548112	-0.669694	-0.82859	-0.827526	-0.207325
Plate3_O9_EIF4A3_AvivaUV									0.280638				-0.413922	-0.0961355	-1.24807			1.47749										-1.64677			-1.22443		-0.476961			2.44848
Plate3_P1_VHR_BD	0.0809456		-1.0562	-0.0919749	0.124555		1.49545	2.07862		0.328167	-0.205919		-0.701024	-0.18062			-0.276255	-1.59575	-0.753252	-0.981967	-0.553258	0.948287	0.992708		1.16917	1.89234	0.796024	0.161404	-0.37981	-0.0816396		0.24199		0.293961	-0.551598	-0.710286
Plate3_P10_SERPINB6_Novus	-1.14378	1.42866		-0.774977	0.0823866	-0.198561	0.300076	2.91072	-0.566971	0.445281	-0.424116	-0.770207		-0.395197	-0.316304	-0.553945	-0.552559	0.5295	-1.5042	1.10134	-1.45503	-0.435239	0.0251026	0.100201	0.429377	2.60622		0.528476	-0.265866	-1.2364	-0.557257	-0.257394	-0.180686	-0.760798	-0.515989	0.793592
Plate3_P11_NME1_BD		-0.528668		-0.293377	-1.15557		0.723134	2.27496	-1.50106	0.919578			0.117112	-0.665782		0.0342581	0.180755	-0.105347	-0.159267		-1.98114	-0.560847		0.388459	0.479114	2.10355	-1.88516	1.05851	0.675297	-0.144978		0.174796	-0.246961		0.0867619	-0.182981
Plate3_P12_DLAT_Abnova	-0.407821	-0.228499	-0.868296	-0.559352	0.577234	0.601412	-0.264373	2.68536	-0.731224	1.4417	0.156244	-0.857613	0.127392	0.93696	-0.453398	0.277822	-1.55415	-0.879407	-0.581775	0.0573128	-0.797925	-0.537128	0.749225	0.164355	-1.12157	2.87886	0.00726274	1.5515	0.899377	-0.168229		0.500876	-0.420808	0.196689	-1.27314	-0.654142
Plate3_P13_TP53_BD		-0.510239					0.491112	1.73825						-1.14565			-0.288904	-0.284561	-1.08939						0.539703	1.38523		0.83285			-0.697926				-0.595468
Plate3_P14_LAD1_Abnova	-0.49831	-0.254038	-1.21603	-0.610482				2.00955		0.788154		-0.0943931	-0.295484	-0.48003		1.78502	-0.667872	-0.466085	-1.97765	-0.487883	-0.787906	-0.888243	1.28758			3.9988	-0.882111	0.630358	-0.512576	-0.393238	-0.515755	-0.654259		1.54436	-0.792057	-0.515436
Plate3_P15_RB1_BD		-0.470965					0.304796	2.19386				0.285714		-1.02898	-0.457749	-0.713849		-0.112826		-1.63251		0.552033	-0.82987		0.459891	1.97586	-2.3873	0.822788							-0.279804	-0.26565
Plate3_P16_MAT2A_Novus	-1.11065	-0.0118101				1.01157		1.24759		1.15056				-0.638337			-1.04337	-0.605556	-0.504956			-1.3368	-0.798314			2.10428	-0.756129				-0.31478	-0.654575	-0.275066	-0.64353		-0.770363
Plate3_P17_RBL2_BD		-0.506938			-0.4994	1.07983	0.58766	2.33779	-1.20618	0.902433		0.406082	-0.853133	-0.987115	-0.667345	-0.933292	0.226862	0.112743	-1.20183			-0.302606	-0.446886	0.225954	0.991014	2.93326	-2.09397	0.992995	-0.559508	-0.176375	-0.102689	-0.573661		-0.581104	-0.421037	-0.227258
Plate3_P18_NAGLU_Abnova	-0.00356049	-0.0918996		-0.462179	0.0113484	-0.236966	-0.335262	3.33462	-1.52082	0.67144	-0.0330564	-0.485738	0.309266	-0.152487	-0.399943	-0.418793	-0.185974		-0.378814	0.118468	-0.927961	-0.189385	0.0354223	-0.369954	0.0892113	3.57575	-1.20772	0.952447	0.0234704	-0.24223	-0.466065		-0.604514	0.0678944	-0.418527
Plate3_P19_ARID4A_BD							-0.0840282	1.60765		-0.305116	-1.14448	-0.074019														1.71628		0.338922				-0.15323			-0.490701	-0.116024
Plate3_P2_ARTN_Genway		-1.03775					1.05991	1.82389		0.758916			-0.749174	-0.429471	0.0410823	0.211826	-0.250135	-1.42909		-0.580425					-0.694482	3.12925	-0.224557	0.317054					-0.714452			-1.23748
Plate3_P20_CDH3_Novus						2.21127		0.290718	0.0529793	-0.643103				-0.0819537	-0.533654		-1.13688	-0.159374					-0.697528	2.30669		0.256862	-0.193203	-0.467105	-0.806087		-0.91093	-0.437032		-0.893007		-0.239919
Plate3_P21_Akap12_BD			-0.969295		-1.07097		0.422674	2.16898		0.464144	-0.432648	0.378053			-0.587996	-0.372946				-1.8216		-0.718301	-0.714682	0.423908	0.30959	1.96259	-1.39075	0.494215	0.536355					0.33489		-0.0175616
Plate3_P22_CYP2C8_Abnova	0.642041	1.69896	-0.929212	0.491177	-0.416064	1.22637	0.459774	0.957045	-1.72317	-0.255092	0.291799	-0.314321		0.342948	0.0331449		-0.441317	-2.06408	0.851797	1.40393	-0.400361	0.429684	-0.388395	-0.495743	-0.137031	-1.09785	-1.71587	-0.0528051	1.41441	0.0604019	0.313006	-0.437276			-0.83786	-2.20273
Plate3_P23_GSK3B_BD		0.503265	-1.36997	-0.887092	-0.552143	-0.123747	0.464494	2.25625		1.79753	-0.0402166		-0.181556	-0.77746	-0.892401	-0.634973	-0.162272	0.600282	-0.992853	0.358593	-1.74287	-1.15352	-0.721704	-0.495202	0.570122	2.6134	-0.924285	2.0923	-0.270776	-0.488333	-0.870543	-0.919377	-1.12737	-0.853267		0.768184
Plate3_P24_COPB2_Novus	-0.375524	-0.405273		-1.00947	-0.92252	-0.372635	0.497582	3.14812	-0.274903	0.166593	0.0625092	-0.163325	0.0773271	-0.618788	-0.434677	0.32046	1.30699	-1.00247	-1.11301	-0.35337	0.319571	-0.371084	-0.753256	-0.0721928	-0.1977	2.83985	-0.559795	0.147744	0.00642484	0.185469	-0.0858008	-0.394307	-0.42925	0.775982	0.988389	-0.723505
Plate3_P3_CUL2_BD		-0.57327					0.533266	2.15767			-0.091885	-0.131698		-1.1642	-0.569807			-0.160073			-2.77547	0.115729	-0.618763	0.332869	0.660289		-2.5986	0.185032		-1.55783		-0.14189	-1.16104			-0.798776
Plate3_P4_MTMR11_Imgenex	-0.151429	-0.13783	0.316621	0.139471	-0.633662	1.21581	-0.274973	-3.39575	-0.338284	-0.285528	0.425073	0.756344	0.757002	0.459187	0.859273	-0.274941	0.850383	-0.286769	1.76373	-0.515113	0.510044	0.54519	-0.649157	1.97717	-0.509667	-2.45777	-0.325727	0.139318	0.448043	1.28737		0.205703	-0.211266	0.68284	0.993468	0.21946
Plate3_P5_DLG1_BD		-0.892106					1.34708	1.50024	0.0217283	0.90795			-0.865983	-0.483682			-0.492282	-1.04295	-1.16055	-0.191729			-1.15374	0.948485	0.621322	2.69678		0.524799	-0.185087	-0.168797	-0.927015	-1.21999		0.629461		-0.783358
Plate3_P6_ACADM_Novus	-0.472677	0.897208	-1.1761	-0.597183		-0.572577	-0.0461901	3.09626	-1.59264	0.00152512	0.128108	0.218513	-0.354144	0.435625	0.210985	-0.391693	-0.190899	0.40587		0.930444		-0.37691	-0.442135	-0.111498	-0.10192	2.8175	-0.812869	0.0975719	0.226026	0.0410028	-0.390786	0.398006	0.335747	-0.235567	-0.0575113
Plate3_P7_STIM1_BD		-1.89133			-1.40098		0.699099	1.30706		0.887772	0.316938	0.379652	-0.0506262				0.190088	-0.437677	-0.458249			-0.699122			0.752252	1.66106	-0.490577	0.889381	0.213213	0.820982	-0.500039				-0.173452
Plate3_P8_ANXA13_Abnova	-0.324243	-0.561522	-0.58574	-0.507228	0.711103	-0.499365	-0.719366	3.04782	-0.356989	0.735562	0.32818		0.596921			-0.34338	-0.828562	-0.693192	-0.124845	-0.245281		-0.639447	0.261557	-0.758992	-0.530825	2.89432	-0.407473	1.36007	0.425606	-0.722032	-0.500737		-0.470679	-0.233968	-0.747505	-0.318527
Plate3_P9_MCC_BD			-1.27851	-1.12717	-0.8013	0.934597	0.69683	2.21014	-1.0404	0.724051	0.123879	0.438773			-0.24411	-0.0613139		-0.575462	-1.76232			-1.15396	-0.647595	1.06843	0.514577	2.30999		0.536188		-0.186988	-0.245245			-0.672222		0.245583
Plate4_A1_BIRC5_Novus	0.605193	-0.223331	-1.02124	1.90536	1.05423	1.27399	0.813127	0.367196		-0.574961	-0.874509		-1.22815	0.931649	-1.05434	-0.9943	-0.894941	-0.0849707	1.21595	-0.247567	-0.757481	1.92145	2.76797	1.29351	1.06653	-0.329105	1.32011	-1.33434	-0.414221	0.426947	-0.651737	0.326845	0.192455	-1.44097		-0.21205
Plate4_A10_ALDH1A1_Aviva	0.428998	0.567339	-0.49048	0.677155	-0.0287932		0.844519	0.0040903	1.14559	-2.06529	-1.09173	0.0304428	-0.194324	0.30017	-0.548273	-1.49167		1.91226	-0.305134	0.342279	-0.646842	0.445935	-0.143076	1.19539	0.872815	-0.124009		-1.17931	-1.01243	-0.0822568	0.0730701	0.454644	0.442327	-2.15077	0.612728	2.91636
Plate4_A11_VDR_ProteinTech	-0.379956	-0.508455			-0.354442		-1.00612	1.08137	-0.867007	-0.0553317	-0.351332		-0.521383	2.57308	-0.397832	1.41921	-0.0447366	-0.587064	-0.0800724	-0.608502			-0.353231		-1.05707	0.111109		-0.233826				2.78406	-0.521963	1.43712	-0.603728	-0.591607
Plate4_A12_ALOX12_Aviva
Plate4_A13_CEACAM5_ProteinTech	0.737601		-1.26173	-0.569436		-0.245754	-0.523467		-1.0102	0.836482	0.0318813	-0.12274	0.758633	2.59358	-0.813604	0.844729	-0.664102	-0.591869	-0.467641	0.0991551	0.395962		3.3165		-0.259113	1.75849	-0.986177	1.12898	0.141127	0.615286	-1.36775	2.53266	-0.396922	1.4232	-1.34099	0.155556
Plate4_A14_ARFIP2_Aviva		-0.175163				0.365854	-0.38377			-1.68098			0.232709	0.104207	-0.274345		-0.33552	2.14701	-0.470894	-0.127477							0.995045	-1.08893	-0.031835		-0.055071	-0.18573			-0.561082	2.42357
Plate4_A15_S100P_ProteinTech													-0.688479	-0.458567				1.14705													-0.400244	2.44845	0.924777
Plate4_A16_ATP5D_Aviva										-1.60296			-0.0732393	-0.437061	0.128139		0.640866	1.34425									1.22503				-0.45697	-0.118249	0.364743		-0.0123712	1.5157
Plate4_A17_LGALS2_ProteinTech									-0.276825	0.240828				-1.19744	-0.297291			1.53073									-0.338977		-1.18936			-0.199969			-2.47854	1.12793
Plate4_A18_ATP6V1G1_Aviva					-1.03705					0.958297								0.0787488					-0.511965			-1.50257	0.0894741									0.105053
Plate4_A19_ARHGDIA_ProteinTech		1.65223		-0.121033		0.999545						-0.301864		-0.632911	-0.595854	-1.57516	-0.330214	0.905257		1.8682							2.34783	-2.95053			-0.982218	0.982042		-2.44753	-0.50935	1.79425
Plate4_A2_A2M_Aviva	0.509587	-0.391763	-0.0392437	1.0692	-1.65273	0.296161	-1.64786		-1.11633	-1.37731	0.0389022	0.0133794	0.0592916		0.860653	1.47492	0.825213	1.07794	0.96752	-0.311845	0.473489	0.0620301	-2.76203	0.822098	-2.85529	-1.03855	-1.5457	-0.832413	0.432194	0.752705		0.860529	0.761409	0.231885	0.229612	1.62525
Plate4_A20_BCL9L_Aviva	-0.761161		-1.07711	0.562588	-0.071178			0.0420608	1.16234		0.192442	0.244229		-0.281571	-0.972571	-1.70277	0.617275	2.04543		-0.0124982			0.0887788			-0.865703	2.82429	-1.08044			-0.922385	1.57525	0.13171	-1.70476	-0.220501	2.60883
Plate4_A21_SCAMP2_ProteinTech
Plate4_A22_BCL9L_Aviva	0.2444	0.309111	-1.00345	0.558752		0.912824	0.638687	-0.281016	1.25689	-1.4362		-0.104156	-0.364013	0.288036	-0.755228	-2.22272	0.304958	1.65313	-0.602911	0.265738	-0.529049	0.510336	-0.405141			-0.372475	1.82423	-1.64424	-0.798816	0.414545	-0.586209	0.22841	-0.118842		0.330045
Plate4_A23_STOML2_ProteinTech	0.417359	-0.972076	-0.247009	-0.740685	-0.00283758		-0.351948	1.71227	-1.05308	0.627794	-0.479637		-0.313088	2.10529	-0.570712	1.21428	0.11639	-1.46231	-0.514402		-0.154481	-0.391151	-0.0661931	-1.05954	-1.44331	0.43597	-0.663469		-0.396341		-0.256153	2.10292		1.10824	-0.208487	-1.45634
Plate4_A24_CA10_Aviva	-1.58461	-1.081		-0.161144	-0.0494391	2.37774	0.382334	-0.333102	0.952312		-0.675378	0.501712	-0.147422	0.235181			-1.1037	0.686514		-0.451352	-0.216339	-0.209004	0.0709499	2.31104	0.363727	-0.576862	1.2704	-1.28646		0.0662158	-0.338258	0.393198	0.372632			1.1115
Plate4_A3_CLDN4_Novus
Plate4_A4_A2M_Aviva										-0.719839				-0.421985				1.14182									0.117388					-0.724935				0.621516
Plate4_A5_ERCC1_Novus
Plate4_A6_A2M_Aviva	-0.121581	0.864445		-0.497042	-0.475068	-0.177134	1.2802	0.554995	0.764309	-2.37945	-1.07711		-0.0225966	-0.379147	-0.157496	-0.739368	0.843393	1.71865	-0.570699	0.832709	-0.494112		0.795622		0.537669	0.05023	1.89976	-2.2233	-1.71616		0.0511823	0.855233	0.219932	-1.73784	0.641711	2.10249
Plate4_A7_PSMB2_ProteinTech
Plate4_A8_AAMP_Aviva	-0.530413				-0.252146	1.6473	-0.679461		1.03857	-1.6357		0.233232		0.209088	-0.232846	-1.31351	0.166724	1.34916									1.58686			-0.37613	-0.101783	0.460567	0.246402	-1.21475	-0.0419035	2.09388
Plate4_A9_TFF1_ProteinTech						0.646123			0.998024	-1.16476							-0.47939					-0.965089		2.80639
Plate4_B1_PIP2_ChrisLoch	-0.69595	-0.28444	-0.925358			-0.27359	-0.560754		-0.361453	-0.19157		0.561017	0.157375	-0.590054	2.94939	0.660874		-0.445492	-0.140955	-0.405026	-0.548929	-0.321106			-0.522724		-0.213082	-0.473829	0.266885	0.334529	0.107817	-0.344944	2.79467	0.669747	-0.244899	-0.521128
Plate4_B10_TLR2_Aviva										-0.674578					-0.47432			1.1489													-0.462743					1.3361
Plate4_B11_STMN1 (S15)_SA6_Plate	-0.623726	0.0359599	-1.00928	-0.302047	0.111648	0.750562	1.36393	-2.09485	2.21121	0.0635118	-0.0175257	-0.183029	-1.08633	0.0158274	-0.110935	1.2032	-0.328139		-0.953909	0.284253	-0.705472	-0.868014	0.6695	2.77784	2.59047	-0.638819	1.84056	0.365668	-0.645359	-0.451479	-0.0527765	-0.154709	-0.306568		0.0371542	-0.0310229
Plate4_B12_Tsg101_Aviva	0.313727	-0.290291	-1.30785	0.518277		1.68062	-0.622077	-1.35096	1.6206			-0.490062	-0.341121	0.760106	-0.490956				-0.680745	-0.16904		1.15623				-1.32296	1.6313	-3.76917		-1.32329	-1.00345	0.608516	-0.119842		-0.667591
Plate4_B13_WAS_Novus	-0.374158	0.0833319	-1.04816		0.648778		0.887774	0.799839	-1.79698	1.11202	-0.759832	0.458351	-0.481047	-1.02768	1.80796		-0.310193		-1.14512	0.223829	-0.548882	-1.39102	0.947763	0.452886	0.810249	1.99399	-1.79617	1.51581	-0.735605	-0.126031	-0.569297	-0.302906	1.62086	-0.304244	-0.430533	-0.821286
Plate4_B14_TSG101_Aviva										0.312327				0.959175	0.130433			-1.40193				1.46504						2.55941								1.39191
Plate4_B15_FKBP4_Novus		0.090673		-0.333599		0.694673	0.972576	2.31806	-0.852668	1.34868	-0.849539	-0.00802226	-1.08508	-1.29321	0.478784	-0.479497	-0.505989	-0.495841	-1.54489	0.215992	-1.21412	0.513769	1.11433	0.224582	0.960767	2.98742	-1.2273	1.4377	-1.10876	-0.242812	-1.06368	-0.858831	1.0269	-0.626035	-0.66297	-0.641652
Plate4_B16_TSG101_Aviva	0.274819	-0.89763	0.590149	-0.258601	-1.83274	0.910162			-0.754723			-0.642056		0.0772466	0.867025		1.66635		1.39242	-0.404479	1.78569	-0.247964	-1.88885	-0.778748	7.38522	-0.983461	-0.409939	-2.07379	0.61015	-1.73985		-0.395086		0.467454	1.06066
Plate4_B17_FKBP4_Novus		0.311514	-1.16178	-0.113338	0.711263	1.10057	0.507488	2.5946			-0.347323	0.509196	-0.610592	-1.11897	-0.920403	-0.899169	-0.195618	-0.367427	-0.889726	0.260647	-0.801088	-0.104764	0.577413	0.196953	0.452052	2.25142	-1.12436		-0.280945	0.308305	-0.697551	-1.06977	-0.866126	-0.812114	-0.23671	-0.255284
Plate4_B18_USF1_Aviva	-1.03434	0.660362				0.166892	0.641633		1.11275	-2.10763	-1.10569	-0.20577		0.471703	0.105099	-0.713902	0.587139	1.42175	-1.001	0.582971	0.612671	0.602968	-0.236469	0.944068		0.672085	0.944798	-1.41593			-0.108554	-0.00656356	-0.0139209	-1.60517	0.417673	0.737993
Plate4_B19_GSK3B_Abnova	0.332128	-0.335716	-0.614334	-0.613082	-0.305537	-1.12273	-0.776887	-0.505258	-0.629449	-0.620865	0.515607	-0.215321	-0.207955	3.3765	0.526087	0.928741	-0.0871317	0.355193	-0.200498	-0.23839	-0.510808		0.0830252	-0.958941		-0.399614	-0.134982	-0.277243	1.02286	-0.224655	0.0918088	3.53225	0.6124	1.35023	0.163976	0.0261782
Plate4_B2_THBS3_Aviva											-1.15575		-0.425658	-0.0927985	-0.417568		0.30012	1.79165									0.684204					0.167036			0.0294391	2.2947
Plate4_B20_VWA2_Aviva	-0.135759	0.716816	-0.50653			-0.174808	1.94573	-0.278305	0.718188	-1.95877	-0.401084			0.485289		-1.41105	0.303922	0.696355	0.0670105	1.38708			0.0523722			-0.000500359	1.56165	-1.51944	-0.357148	-0.691465	0.0664807	0.0559319	-0.0674337	-1.53851		1.94211
Plate4_B21_RPS5_Abnova		-0.793778	-1.1842	0.699666	0.390184	0.352367	0.888971	-1.65976		-1.11929	0.371238	-0.148179	-0.530898	2.63132	-0.115547	0.125479	-0.00333879	0.0957605	-0.561326	-0.234774	0.422478		0.156592	1.02462	0.643166	-2.4974	2.53067	-1.24168	0.92816	-0.846169	-0.01475	4.08248		0.62866	-0.25907	0.120741
Plate4_B22_WAS_Aviva		-0.491285	1.78814	-0.074339	-0.561149	0.188162	2.77874	-0.868228	0.174352	-0.835493	-0.679483	-0.425728	-0.0687113	-0.178561	-0.520871		-0.225545			-0.445679	1.57081	-0.405274		0.31099	1.54714	-0.876709	0.0833786	-0.780887	-0.874718	-0.0469149	0.0781217	-0.477565	0.0312837	-0.932795	-0.275258	-0.738269
Plate4_B23_GDF11_Abnova			-0.199927	-0.854535	-0.387291	-0.542422		-0.0444446	0.12898	-0.0713265	-0.614469	-0.892727	-0.419977	2.48517	1.2225	-0.061884	-1.23484	1.48719			-0.981849		0.231909	-1.42982	-0.684552	-0.713825	0.647862	-0.709648	0.193032	-1.24738	0.290951	2.67044	1.28645	-0.311318	-0.533142
Plate4_B24_WAS_Aviva		-0.451945	0.170031	0.665249	-0.0819729				0.264562	-1.35823	-0.0308296	0.622944	-0.206167	0.960055	0.757221	-1.62102	-1.54794	1.85805	0.180251	-0.163414		0.000335934	-0.0876645		0.174535	-0.988499	0.989084			0.644277	-0.351425	0.959875	0.818599	-2.12745
Plate4_B3_UB_ChrisLoch	-0.14236	-0.376191				-0.494874	-0.10434			-1.08694		0.482534	-0.307724	-1.03009	2.56146	0.653644	-0.155121			-0.692276	0.641062		1.1154			-0.03501	-0.470051	-0.604014	0.00650228		-0.200737	-0.482064	2.60769	0.246881	-0.322052	-0.546858
Plate4_B4_THBS3_Aviva		1.71752				-0.40313							-0.453839	-0.0357044	-0.824845					-0.847906						1.939	4.9619				-0.910302	0.564978	-2.62629	-2.84405
Plate4_B5_RB1 (S795)_SA6_Plate	-0.511794	1.25623	-0.605797		-1.23671			2.72106	-0.788983	-0.858274	0.0951703	-0.155327	-0.0543889	-0.0510486	0.408292	0.443488	-0.993912	0.331989	-1.13593		-1.52925	-1.48186	0.0681505		-1.97114	1.28125	-0.0942018	-0.690477	-0.324073	-0.390568	-0.798006	0.86965	0.82377			0.83325
Plate4_B6_TLR2_Aviva	0.430691	1.1967	-0.854231	-0.614746	-0.106088	0.0933288		-0.102397	1.64393	-2.17053	-0.787684	-0.346823		0.777926	-0.250607	-0.89265	0.417748	1.56543	-0.172132	0.633077		-0.469076	-0.739813	0.287072	0.979234	0.168676	1.51244	-1.24961	-0.61718		-0.417822	0.444957	0.472963	-1.84356	-0.0111756
Plate4_B7_JAK2 (Y1007)_SA6_Plate	0.288926	-1.01557	-0.386451	-0.505477		1.89433	0.639985	1.83147	1.11804	-0.595071	-0.380756	-0.794902	-0.0983193	0.194046	-0.564592	0.982001	-1.21256	-1.39509	0.00344141	-0.708824	-1.28821	-0.57873	-0.292704	0.153017	0.969975	0.987569	-0.119468	-0.984661	0.0311072	-0.318583	-0.0908756	0.795821	-1.35644	-0.0903648	-0.192242	-0.957196
Plate4_B8_TLR2_Aviva						1.11669									-0.812805			-0.303887									0.365133									0.583488
Plate4_B9_FOXO3 (S253)_SA6_Plate	-0.555681	0.0949367	-1.011	-0.605126		0.77444	0.928696	2.55931	-0.0664335	1.18467	0.340131		-0.951829		-0.629682	-0.693324	-0.821814	-0.547293	-1.13453	0.443616	-0.788345	0.0860993	-0.251744	0.186451	0.77017		-0.263687	1.34343	-0.638885	-1.12938	-0.791934	0.266185	0.00976987	-0.0899823	-1.12183	-0.415661
Plate4_C1_RPL22L1_Santa	0.0687613	-0.527774	0.454102	-2.78049		1.00559	-0.278486		0.831136	-1.33377	0.324259	0.315078	0.561973	0.808399	-0.303373	-0.115813	0.970412			0.0277566	0.285354				0.129933	-0.407346	-0.170494	-0.981263	0.113335		0.263772	0.366316	0.481898		1.04216	-0.169923
Plate4_C10_CD40LG_Aviva	0.157579	-0.141431			-0.066574	1.55471	0.152442			-1.25571	-1.52048			0.45693	-0.380529		-0.645555	1.68861	-1.12174	-0.181364		-0.0471483	0.595795				0.789658		-0.708978		-0.296011	0.522752	-0.375635	-1.24487	-0.42591
Plate4_C11_SPARC_Abnova	0.821623	0.617824	-0.69061	-0.161852	0.308782	-0.159418	-0.0203398	2.79434	-0.283082	1.58961	-0.0268339	-0.717399	-0.922659	-1.38061	-0.014452	-0.195094	-1.21349	-0.346341	0.726833	0.0989608	-0.737808	-0.500449	0.413271			3.30798	-0.620733	1.40728	0.197086	-1.45259			-0.15325	-0.905657	-0.23361	0.084028
Plate4_C12_CDH23_Aviva	0.0462797	0.847494		0.282961	-0.96672		0.145405	-0.374875	0.45324		-0.802747	-0.71754	0.137724	0.301643	-0.552153	-2.051	0.978987	2.2713	-0.864049	0.190244	-0.225803	0.547194	-0.951518		0.0381237	-0.292886	1.22028		-1.47316	-1.0582	-0.433184	0.551696		-1.46775	0.561741
Plate4_C13_PGK1_Santa	-1.11751					-0.171921	0.973208			2.10505	-0.0328461	0.194022	-0.441442	-0.752205	-0.954328	-0.620809	-0.568487	1.38726	-0.155321	2.52694	-0.640889	-1.48106	-0.415433		2.04829	10.2599	-0.392868	2.10879	-0.282579	-0.223537	-0.752222	-0.34328	-1.20076	-1.12795	-0.381233	1.03744
Plate4_C14_CHUK_Aviva	-0.655791	0.58273	0.373104				-0.546703			-1.88088	-0.532141	-0.760031	0.119694	1.50459	0.60545	-0.415221	1.6052			-0.239583	0.700051	-0.646115		0.640778	-0.786014	-0.294883	0.495519	-2.10745	-0.879997	0.747217	1.51791	0.817431	0.723842		0.619989	2.95267
Plate4_C15_JOSD2_ChrisLoch	-0.400105	-0.435154	-0.733752	-0.00363774	1.0216	-0.546819	-0.919975	0.26628	-0.186358	-0.664791	0.116713	0.681054	-0.243264	-0.891573	3.34732	0.568933	-0.348576	-0.627896		-0.512466	-0.396719	-0.342488	1.12486	-0.943892	0.0115033	-0.290513	-0.35067	-0.533931	0.15066	0.432955	-0.101305	-0.776924	3.14782	0.600156	-0.541732	-0.680485
Plate4_C16_CLCN3_Aviva	-1.27489	-0.0389664	2.01474	-1.49778	-0.253175	0.543772	-0.809056	-0.877581	1.65942	-1.05116	-0.546332	-0.570281	0.501671	1.13849	0.309721	-0.512877	0.853263	0.411023	-0.809359	0.371769	2.66951	-0.297822	-0.466094	1.30797	-1.63512	-1.03349	1.73214	-0.539871	-0.822402	0.170484	0.192015	0.79076	0.197151	-1.41773	0.581809	0.609536
Plate4_C17_MAPK_CSignal
Plate4_C18_CSF3_Aviva	-0.114144	-0.0793544	-0.797155		-1.38514	-0.0925883	0.631281	0.397712	1.76498	-1.75562	-0.895821	-0.631522		0.976992	0.578034	-0.749972	0.691883	1.46043	-0.608804	0.387497	-0.51703	1.39112	-0.0575868	0.537241		-0.79683	2.58055	-1.80776	-1.43994		0.378361	1.04011	0.590247	-0.899544	-0.770019	1.053
Plate4_C19_USP3_ChrisLoch	-0.14077	-0.700892			0.778602	-0.287295	-0.50599	-0.282713	-0.0821491	-0.723618		0.0901552			3.00259	0.176135	-0.625902	-0.69815		-0.786616		-0.453162	0.987833	-0.54954	-0.33269		-0.424508		0.00884161	-0.276338	-0.262052	-1.16772	3.07813	0.0750822	-0.577258	-0.853637
Plate4_C2_CALB1_Aviva										0.0533128			-0.811711	-0.202723	-0.702718		-0.267896	1.93174		-0.409588							0.680633				0.464502	0.273456	-0.214849		-0.385975	2.0811
Plate4_C20_CSF3_Aviva	-0.579893	0.246824				0.885361	-0.422139	-1.06923	0.990551		-0.502824			0.629238	-0.323137	-1.62333		1.76858				-0.0813888	-0.417929				1.27796				0.209463	0.611666	0.833415	0.0465061	0.280311	1.47518
Plate4_C21_CTNNB1(S33/37/T41)_CSignal	2.11043				0.0914743	-0.572062									0.0158837	-0.473409	-0.972769	-0.199548				-0.336958	0.0314909			-0.257227			-0.827093		-0.803111	-1.42047	0.0717333		-0.963753	0.00649571
Plate4_C22_CSF3R_Aviva	0.546164	0.180197	-1.33313	1.43131	-0.394929	0.337012		0.158328	2.27157	-0.494128	-1.41879	-0.856584		0.0785325	-0.527889	-1.11373	0.905159	0.230907		0.0737315	-1.42463	2.29818	-0.363844	0.495272	0.234217	1.56075	2.42721	-0.0220197	-1.67153	-1.19846	-0.394342	0.535443	-0.000392589		0.204455	0.72298
Plate4_C23_KRT19_Dako	0.476632	1.8522	-1.95997	0.861297	0.673586	-0.102508	0.22626	-1.01782	-1.83574	1.3965	-0.283843	0.0682583	0.170224	-0.642687	-0.28363	0.153073	-0.658661	0.906829	-0.439418	3.13787	-1.75238	0.642644	0.720702	-1.5849	-1.00356	-0.884812	-1.11956	1.49517	-0.00317646	-0.678366	0.0566744	-0.544579	-0.531931	0.146194	-0.674097	1.25592
Plate4_C24_CSF3R_Aviva		-0.190556	-0.397459				-0.473035	-0.211873				0.621497	-0.0302861	1.83957	1.26756	-0.88272	-1.54271		0.343672	-0.574404		0.936915		2.66483		-0.705267	2.0539	-0.731855			0.27757	2.04479	0.772004	-0.155233		3.44671
Plate4_C3_IQGAP2_Santa	-1.34918	0.622187	0.638297	-1.32623	0.11269	1.37843	0.47766	1.66707	0.0812665	0.902827	0.22424		0.0421098	-1.11383	-1.67088		-0.874498	0.187823	1.40886	-0.110677	-0.314936	-0.550138	-0.0703497	1.50475	0.0663028	2.11895	-0.309184	1.3371	-0.458952	0.836095	-0.348673	-1.14071	-1.6993	-0.738172	-0.40132	0.225217
Plate4_C4_CALML3_Aviva	-0.356095	0.587379	0.694872	-1.76651	-0.493446	0.865104	0.393355	2.38471		-0.7641	-1.28484	0.0543279	0.251168	0.0856578	-0.317258	-1.06903	0.734715		-0.401892	0.858001	1.73239	-0.485379	-0.203049	0.518684	0.423677	2.5143	0.873827	-0.625594	-0.683129	-0.198903	0.080529	-0.109274	-0.0113972	-1.33813	0.200503	0.994327
Plate4_C5_MGST1_Santa	-0.0993512	0.903334	-1.11132		-0.542605		0.16796	2.62011	0.0179561	-1.41652	0.444657	0.307195		0.350138	0.345272	-0.719176	-1.30092	0.033272	0.218642	1.11066		0.283327	-0.494104	-0.256864	0.558254	2.80716	-0.0208817		0.217414	0.0647801	-1.25325	-0.0415546	0.291968	-1.00581
Plate4_C6_CCNI_Aviva	-0.171923	-0.43251	-1.44339		-0.604804		0.810617	2.67266	-0.458918	0.483449		0.471842		-0.117491	-0.533565	-1.05648	-0.245648	0.626155	-1.17986	-0.672158	-1.62914		-0.671482	0.684177	0.41868	2.27109	-0.303558		-0.253044	-0.144896	-0.547219	-0.420696			-0.173668	0.75633
Plate4_C7_PLBD2_Sigma
Plate4_C8_CD160_Aviva			-1.31277		-0.779168		0.129584	1.63227	-0.256585						-0.319246			0.905915			-0.230589	-1.09788	-0.653896			1.28157	-0.307468				-0.0403231	0.30599	-0.156137	-0.0338975		0.780599
Plate4_C9_MUC1_NeoMarkers		1.03089		0.393373	-0.931244	0.0797895	-0.819465	1.63893	-0.601373	1.55483				-0.551862		-1.15135	-1.00522	0.362702	-0.475162			0.370023	-0.723005	-0.688297		1.82112	-1.07178	1.84687	0.306982		-0.0224755	-0.505314	-0.770038	-1.35292		1.14333
Plate4_D1_PTGES3_Abnova	0.115064	-0.20775	-1.01572		0.039433	-0.660588	0.140292		1.07308	-0.571698	0.307756	-0.699073	-0.0732264	2.28874	-1.27405	1.29871	-1.50952	0.748557	-1.43234	0.662007	-0.927995	0.646088	0.0335407	0.500673	0.614393		0.185065	-0.143678	-0.0523586	-0.719432	-2.12666	4.11404	0.159379	0.615896	-1.11336
Plate4_D10_ZIC3_Aviva								0.687452		-1.99605		-0.588121	0.266139	0.938937	0.399224		0.292415			0.830623	-0.894416	1.06122	-0.209487		0.214971	0.972369	1.69519	-1.58981	-0.841326	0.284161	0.252608	0.853009
Plate4_D11_HIF1A_SA6_Plate	0.437844	1.42824	-1.07806	-0.835777	1.94403	0.230166	0.790258	0.708814	-0.395669	1.17333	-1.58584		-0.531993	-1.02157	-0.34892		-0.327904	-0.586948	-0.318512	1.61596	-1.14386	-1.00932	1.84533	-0.0625536	0.572229	1.51832	-0.411765	0.89865	-0.757204	-0.696835	-0.37299	-0.661541	-0.281304	-0.144569	-0.697549	-0.460302
Plate4_D12_A2M_Aviva				0.373021				-0.404991	0.273662	-1.68252	-1.2279	-0.00268034	-0.153887	0.532464	0.325555			1.96727	-0.69545		-0.763033	0.334945	-0.165684		0.410356	-0.145126	1.30897	-1.79714	-1.46204	-0.387328	-0.120853	0.725731	0.228648	-2.1052		1.92576
Plate4_D13_CCNE1_SA6_Plate	-0.426237	-0.0268805	0.798663		-1.9867	-0.779715	-0.349246			-0.656767	-0.904728	-0.14804	1.52224	0.4923	-0.317565	1.4825	1.52405	-0.223876	-0.795411	0.173205	1.26255	0.412099	-0.952094	-1.30884	-0.0987903	1.07405	-0.676747	-0.309304	-0.763237	-0.178769	0.508248	0.820188	0.190835	1.19952	2.01632	0.0205717
Plate4_D14_AAMP_Aviva	-1.63122	-0.0675006	0.52232		-1.36734				0.399298	0.0882716			-0.423773	0.185413	-0.512667		0.852255	1.95494	-0.903694	0.20851		0.866651	-0.883108				1.36039	-1.30026	-0.484841			-0.811493	0.527147		0.697541	1.33736
Plate4_D15_HOXA5_Abnova	0.134224	0.474143	0.548517	-0.948483	-1.31027	-0.904685	0.362337	1.25117	-0.157418	0.224621	-0.572231		-0.757493	1.68656	-1.10987	1.66729	-1.371	0.782589	-0.976165	0.768461	0.397417	1.30988	-0.823585	-0.763936	-0.578879	-0.51581	-0.418479	-0.349267	-0.280999		-1.27775	1.88864	1.19975	0.990007	-0.966958	0.170602
Plate4_D16_ACADS_Aviva	-0.804315	0.729674	-0.0597113		0.110758	-0.0224999	0.934973	0.15158	1.17456	-2.30154	-0.418421	-0.740144	0.592682	0.943232	0.327156	-1.71765	1.09967		0.200537	1.38468	0.224696	0.825918	-0.401308	0.232763	-0.971922	1.07237	1.91799				-0.086086	0.630438	-0.0937065	-1.30642	0.281856
Plate4_D17_MGST1_Abnova	-0.0296933	-0.388319	-0.161544	-0.328503	-0.542307	-2.04921	-0.589035	-0.00490583	0.505205	-1.21135	1.77765	-0.166332	0.731603	2.39671	-0.344434	0.53357	-0.433696	0.304588	-0.766723	-0.454793	-0.384553	0.790996	-0.578805	-0.684014	-0.487458	-0.32135	0.722457	-1.44296	-0.197278	-0.581665	-0.232398	-0.289156	-0.818891	0.0415214	-0.262845
Plate4_D18_ACADS_Aviva	-0.813082	1.10803	-0.827712	0.132298	-0.0969894	-0.39107	1.15426	1.24637	1.42935	-2.18374	-1.09323	-0.190724	0.844941	0.365517	-0.156288	-1.41314	0.274607	0.610619	-1.49169	1.11468		0.791054	-0.338621	2.01758	0.288002	0.878637	2.0375	-2.81249	-1.45418		-0.180835	0.574925	0.252441		-0.5903	1.04221
Plate4_D19_NOV_R&D		-0.238051	-0.921859	-0.0879643	0.769993	-0.694426	-0.295875	2.79468	-0.407974	1.47721	-0.0218631	-0.58216	-0.83452		0.38479	-0.81786	-0.88421	0.360085	-0.259382	-0.403864	-0.984721	-0.373674	0.579363	-1.04275		2.58767	-0.391552	1.40129	0.234644		-0.541125	-0.852355	0.665083	-0.931483	-0.742831	0.0713381
Plate4_D2_WHSC2_Aviva		-0.684083	-0.980027			0.583924			0.579231				-0.655901	0.384	0.0544844	-0.470014	-1.04706	2.23545	-0.319581	-0.96862		-0.0512076	-0.875754			-0.0910103	0.260796				-0.775463	0.325325	-0.626929		-0.22887
Plate4_D20_ALDH1A1_Aviva		-0.11503				1.29753	0.0912552	0.817926	0.775337	-1.15533	-1.27743			0.338058	-0.66349	-1.75535	1.00605	0.640477		-0.905614		-1.343	-1.39896				1.11736		-1.27785		-0.715801	-0.0999502	0.210311		0.0205213	2.53935
Plate4_D21_SERPIND1_R&D	-0.986834	0.698281	-1.89498	-0.308048	0.0148575	-0.323573	-0.239639	1.32956	-0.505237	2.26651	1.09105	-1.2005	0.666036		-0.479431	0.0973996	-0.421215	0.195755	-1.34373	0.959601	-1.07276	-0.43171	-0.0473705	-0.389304	0.214814	1.01206	-0.349759	2.45944	1.68143	-0.89414	0.300165	-0.732523	-0.491677		-0.601176	0.416552
Plate4_D22_ARFIP2_Aviva	-0.56512	0.686378	0.138361				1.64719			-1.89727		-0.451326		0.0864016	-0.371482		0.726871			0.364083		0.123642				0.370499	0.744913		-0.735929		-0.269326	0.372565	-0.299499	-1.40142	0.329361
Plate4_D23_GLRX_R&D	-1.2586	1.58832	-1.60077	-0.203046	0.647885	-0.188161	0.116202	1.89812	-0.770169	0.77422	-0.30633	-1.30952	-0.00182192	0.187652				0.426028		1.41871		-0.533606	0.617551	-0.86646	0.0184476	2.44086	-1.10442	0.889014	-0.386594	-0.742574			0.0484187		-0.179784	0.478829
Plate4_D24_ATP5D_Aviva	0.171206			0.697646	-0.313554		0.84352	0.329351	1.43484	-2.22149	-0.364525		0.0134047	0.561398	0.278609	-1.4304			-0.772368		-0.240972	1.11221	0.0482782		1.33177	0.713764	2.02121	-2.03319	-1.21934	0.653035	0.358131	0.93951	0.380242	-2.49283	0.609051	2.43229
Plate4_D3_KATNB1_SA6_Plate		-0.315973			0.56744	0.848908	0.620491	2.24227	-1.26287	1.21394	-0.322708	0.26482	-0.441547	-0.753256	-1.11188	-0.811553		-0.738067	-1.13691	-0.255435	-1.6529		0.479416	0.597955	0.466391	2.14626		0.905431	-0.270296		-0.833282	-0.476816	-1.24916	-1.04202	-0.570699
Plate4_D4_XRCC4_Aviva						-0.307525						1.25192	-0.999439			0.84537	-0.790321						0.571242			0.230349					-0.556431	-1.36247	-0.157691
Plate4_D5_PPP2CA_Epitomics	0.697997	2.57216	-1.40227	-1.07066	-0.0129127	-1.17912	-1.00482	-0.57356	-0.953924	0.716329	0.241135	-0.519636	0.635373	0.712508	0.103896	1.15772	0.0703761	-0.190578	-0.0343346	1.9775	-1.36816	-0.240347	0.0879009	-1.12409	-0.814756	-0.268629	-0.4672	0.697254	-0.0662321	-0.975124	0.328046	0.326068	-0.367522	1.04996	0.102459	0.489535
Plate4_D6_ZIC3_Aviva	-0.797766	1.56471	-0.348995		-0.384049	0.320488	0.498388	1.54378	-0.430807	-2.14271		-0.319286	1.20333	0.590025	0.167558	-0.993155	-0.4715		-0.811642	1.25771				0.70055	-0.797001	2.06419	1.77649	-1.95235		0.916553	-0.348164	0.245209	-0.00475469	-0.516876	-0.316477	1.06795
Plate4_D7_PTPRC_Epitomics	-1.2108		1.17313	0.159947	0.736508	1.37796	-0.0331674	-1.7958	-0.285092	-0.318995	-0.544283	-0.289632	0.540732	-0.292666	-1.71954	1.66536	0.889204	-0.0528824	-0.935484	0.340101	0.889282	0.689277	0.714329	1.07977	-0.456211	-1.48242	0.23449	-0.356326	-0.42588	-0.437297	-0.434838	0.1798	-1.32194	1.23097	0.848728	-0.00663168
Plate4_D8_ZIC3_Aviva	1.46544			1.08558	-0.111895	0.0295485	-0.423379	-1.65878	-0.765584							0.379071						-0.0706992	-0.176094	-1.78229	-0.391361		-1.56536	0.843129	-1.37991		0.760738			1.0413
Plate4_D9_PPP2CA_SA6_Plate	-0.0363339	-2.08087		-1.26817		0.720541	0.840546	1.82494	-0.737295	0.838578	-0.201347	0.564881		-0.537521	-0.208722	0.653203	-0.372428		-1.00529	-1.25808	-3.435	-1.62661	0.0212403	0.62746	0.993444	2.11467	-0.25073	1.80554	0.644124	-0.692575	-0.582327	0.666336	-0.62276	1.01037	-0.513919	0.133439
Plate4_E1_CDKN1B_Santa	-1.31172	-0.493007	0.564266			0.944065	0.826134			-1.00512	0.29936	1.5224	1.50223	-0.337081	-1.16711		-0.459604	-0.884811		-1.09096	0.937045				0.392844		0.114609	-0.449121	-0.192155	1.68693	-0.0528437	-0.122055	-2.35372	-0.174167	-0.199818	-0.792387
Plate4_E10_CUX1_Aviva	0.248127	1.15429	-0.444992	0.882737	-0.511359	-0.192617	0.525466	-0.315731	1.09368	-1.9207	-1.01694	-0.695374	0.304989	0.234815	-0.348039	-1.81326	1.28009	1.53481	-1.32912	0.846953	-0.829221	0.0925663	0.0124637	0.596744	0.39412	-0.435897	1.44576			-0.457451	-0.0501438	-0.45996	-0.111093		0.339695	1.98707
Plate4_E11_IGF1_Santa	-0.894693	-0.537044	1.00731	-0.693809	-0.312621	1.52367	0.312652	-0.855222	0.32507	-0.498199	0.0557595	2.05473	1.65652	-0.358853	-0.758659	-0.806296		-1.22032		-1.16493	0.106377	-0.394787	-0.249783	1.38285	-0.545252	-0.596857	0.105924	-0.0988028	-0.0719754	1.09074	1.01516	-0.0621491	-0.896348	0.804533	0.496434	-0.462896
Plate4_E12_CUX1_Aviva		-1.07931	-0.10585			0.879794		-0.202187	0.251089	-0.904618		0.378064	0.220793	0.931999	0.440781	-1.24363	-1.54877	1.98184	-0.549579				0.161765			-0.700575	0.598366	-1.08788		0.0229748	0.731281	0.954225	0.277587	-1.07113	-0.501612	2.5229
Plate4_E13_RAPGEF1_Santa	-1.04496	-0.267132	0.952482		-0.500497	1.4848		-0.846898	1.41482	-0.0805792	0.776502		1.4886	-0.195438	-0.764026	-1.6923	-0.0617706	-0.663607		-1.09776	0.193808		-1.66088	3.44473	1.06246	0.27941	0.292465		0.00191088	1.17283	0.102099	0.238722		0.314008	0.201375	-0.637947
Plate4_E14_CUX1_Aviva													-1.19666	-0.229795	-0.40718		0.33877	1.49487														-0.0171674		-0.50196		1.74944
Plate4_E15_ERBB4_Santa	-1.12227	0.0316568	0.710694		-0.767818	1.30107	0.0575647		0.558785	-0.977038	0.902037	1.80121	1.36168	-0.30412	-0.845873	-1.24374	-0.317537	-1.14631	1.99501	-0.883455	-0.223616	-1.07756	-1.14827	2.20117	-0.569145	-1.03149	-0.158176	-0.617045	-0.0948487	1.2233				0.777508		-1.17593
Plate4_E16_DCP1B_Aviva					-0.705755	1.35768			-0.329645				-0.396655	-1.05594				1.13032	-0.745724												-0.487575	-0.0684315			-1.36099	0.878061
Plate4_E17_HRAS_Santa	-0.727835	-0.484652	0.858185	-0.735826	0.835129	1.64647	0.621673	0.762522	0.924297	-1.01155	0.0065424	1.37828	0.740574	-0.882096	-1.18545	-1.66982	0.0552552	-1.13171	1.9581	-1.08634	-0.0986887		0.843968	2.75522	0.199215	1.07151	0.342556	-0.186032	-0.0661982	1.41929	0.0298148	0.0445162	-1.41462	0.216115	-0.107851	-1.0159
Plate4_E18_DGCR6_Aviva		0.772991								-1.58834			-0.00327765	-0.333347		-0.823784	0.725079	1.25067								-1.29317	1.60732					-0.259799	0.174156		0.154406	0.866434
Plate4_E19_FGFR2_Santa	-0.938175	-0.334762	0.814015	-1.06898	0.127897	2.18891	1.26851	0.219829	1.08287	-0.539277	0.354139		0.99316	-0.746623	-0.866749	-1.52357	-0.50081	-0.530382	1.88646	-1.02994	0.0293402	-0.0614412	0.339872	2.46231		0.046184	1.50502	0.0108133	0.0845702	1.13197	0.408062	-0.447152	-1.04508	0.328007	-0.0682522	-0.12764
Plate4_E2_CSF3R_Aviva		-0.577741				0.63072	-0.787227				-0.915592		-0.909991	0.125541	-0.390392		0.770193	2.05449	-0.935386							0.526478		-1.43446	-0.928268		-0.0862837	-0.0693386	-0.409577	-2.12715	0.0214853	2.11117
Plate4_E20_DGCR6_Aviva										-0.514002		-0.164399		-0.371029	0.624471		-1.2177	1.64266					-0.547309					-0.761055	-1.24817		-0.995961					2.61943
Plate4_E21_KRT18_Santa		0.52186		-1.09058	-0.177162	0.452781	-0.10925	2.87411	0.0618951		-0.0610349	0.455821	-0.108736	-0.917894	-0.808905	-1.14151		0.0486098	1.14494	0.217888	-0.502556	-0.232756	-0.210037	0.395722	-0.104086	2.66323	-0.111722	2.2089	-0.278707		-0.438189	-0.714516		-0.311806	-0.411353	0.400743
Plate4_E22_DNAL4_Aviva	-0.263826	-0.169765	1.41422	0.984421	0.0189157	-1.28004	-1.65846	-0.0235069	-1.3456	1.3911		-0.0405064		-0.658038			0.689268	0.941812	0.305619	0.572551	1.51748	0.471607	0.242411		-0.934717	-1.45408	-0.72795	0.846422	1.57595	0.488647	1.79244	0.844942	0.642867	0.245688	1.31866
Plate4_E23_SOS1/2_Santa	-0.969144	-0.518811	0.975558	-0.562449	-0.190786	1.67173	0.623342	-0.543108	0.617527	-0.406128	0.146348	1.77355	1.58203	-0.718752	-0.962381	-1.57782	-0.0130645	-0.927629	1.93272		0.12347	-0.0876424	-0.139746	1.83434	-0.274773	0.114612	0.674389	0.0322884	0.013392	1.01698	0.216687	-0.368427	-1.18534	0.0132422	0.186645	-0.505784
Plate4_E24_DPYSL3_Aviva	-0.739225	1.12974		0.230984	-0.318443	-0.0742039	0.6552	-0.708625	0.478942		-1.74666		-0.155591	0.218709		-1.66107	0.923589	1.76666		1.0095	-0.92047	0.639158		0.8979		-0.463186	1.82419	-2.83696			-0.413484	-0.330968	-0.480326	-3.12087	-0.617401	2.08947
Plate4_E3_CDKN1A_Santa	-0.553264	-0.447638	0.226087		-0.107324	0.488807	0.726883		1.74138	-0.50751	-0.408499	1.26962	1.06915		-1.20933		-0.316254	-1.97211	1.49902			-1.10656	0.217244	0.507969	0.611461	0.716138		-0.44782	-0.315661	0.718415	-0.517903	0.267632	-0.998844	-0.629937	-0.813402	-1.20794
Plate4_E4_CUX1_Aviva
Plate4_E5_CCND1_Santa	-0.0624383			-0.28043	0.424771		1.68953	-1.40392	1.65169		0.192502		1.10618	-0.451192	-0.37025	-0.960853	-0.277981	-1.25761	2.1341				-0.0768357		1.0135		1.42892	-0.36892	-0.0576028	1.65615	0.00775691	0.0910134	-0.908	0.027562	-0.233036	-0.986642
Plate4_E6_CUX1_Aviva			-0.408552		-0.959239				2.54471	-0.477244	0.0477673		-0.0132509	-1.076	-0.516854	-0.0705251	0.880283	0.0489082					0.224833			0.446084	2.47659		-0.060447		-0.454184	0.142154	0.586953	-0.655477	0.495832	1.63491
Plate4_E7_MET_Santa	-1.23875	-0.0805362	0.333119		0.334446	2.34564	1.37513	-0.163538		-0.0707199	-0.509735	1.27873		-0.609862	-1.05761	-0.94235	-0.348755	-0.64522	0.507245		-1.4387						1.18371	-0.515154	-0.484026			-0.139724	-1.05886	0.361871	-1.08706	-0.702641
Plate4_E8_CUX1_Aviva	-0.359482	0.812509	-0.659456		0.185273	0.599212		0.490435	0.710232	-1.12403	-1.70434			0.0734392	0.0103042	-1.57548	1.88396	0.657428		0.947194			-0.382522		0.714988	0.474458	2.53854	0.066794	-0.16389	1.03401	0.00335865	-0.17509	0.620979	-0.852424	0.573812	1.71679
Plate4_E9_CDKN1B_Santa	-0.762	0.86392			0.18204	1.72253	0.538454		0.131148		0.0291606	1.21006	-0.160794	-0.990364	-1.14247	-1.87707		0.255381	1.97812	0.385391	-0.320169		-0.0111932	1.42318	0.343223	3.91799	0.0233563	3.5094		0.682733	-0.601697	-0.377903	-1.67856	-0.195195	-0.00679892	0.920359
Plate4_F1_CTGF_R&D	-0.434293	1.93785	-0.858789	-0.760113	-0.0100385	-0.400815	-0.0712524	2.79236	-1.2529	0.898839	-0.180857	-0.174607	-0.495477	-0.0996769	-0.49142	-0.368949	-0.607964	0.578097	-0.598897	2.13926	-0.804652		0.199704	-0.775869	0.103534		-1.07826	0.957768	-0.0666706	-0.334993	-0.393524	-0.0579688	-0.49427	-0.457069	-0.348251	0.337033
Plate4_F10_CALR3_Aviva		1.19224					0.17529	-0.374489	1.08441					0.0962912	-1.17033	-1.86567	0.441903	0.420359		0.116511							1.23814				-1.08903	-0.335298	-0.584804	-1.68784	-1.43011
Plate4_F11_TFF3_R&D	0.824946	0.345751	0.358069	1.9617	-0.458234	-0.388283	-1.11971	0.187927	-1.92374	1.70501	0.428949	0.24453	-1.19196	0.232117	-0.0806242	-1.47253	0.252431	0.0936531	0.720943	0.702345	0.291532	1.27159	-0.556256	-2.61048	-1.62311	-0.240631	-1.67796	1.24588	1.43884	0.661573	0.0642598	-0.738455	0.475884	-0.71273	0.577995	0.735367
Plate4_F12_CCNI_Aviva	-0.58071	1.13831		0.807539	-0.00433523		-0.424981	-0.656243	0.775557	-2.21931	-1.05557	-0.671167	0.671087	0.956799	-0.019913		1.28293		-0.0243506	0.889577	0.503959		-0.621067	0.348893	-0.250672	-0.675603	1.23005		-0.894959	-0.808122	0.53212	0.569188	0.589816		0.776531	1.41233
Plate4_F13_FABP1_R&D	-0.141105		-0.454412	-0.618263	-0.135308		-0.0631365	3.0031	-0.484755	1.39513	-0.211363		-0.574271	-0.613564	-0.397126	-0.2752	-0.429733		0.0379529	0.345382		-0.528169	0.0595773	-0.374453	0.107409		-0.348071	1.22792	-0.122583	-0.024539	-0.4325	-0.761949	-0.129258	-0.390176	-0.318835	0.668884
Plate4_F14_CD2_Aviva													-0.904413	-0.169507				1.07392									-0.37528									0.502351
Plate4_F15_LGALS3BP_R&D	-0.894458	2.30768	-1.26994	-0.121643	0.450692	-0.454811	-0.50953	1.89254	-0.0375595	1.06852	-0.620027	-1.31455	-0.30376	-0.659627	-0.672536	0.119797	0.172973	0.846227	-0.694761	2.55282	-0.761139	-0.214058	0.267996	-1.83831	-0.333329	2.9333			-0.646309	-1.6725	-0.018914	-0.870302	-0.00613052	-0.461651		0.854073
Plate4_F16_CD40LG_Aviva		0.886544	0.547411		-1.70386	-1.18045			-0.869103	1.14519		0.445621		0.155836			0.572811		0.501572	0.941492	2.05246	0.225831	-4.17643	1.295		-2.58324	-2.81886	1.3118	-1.19076	0.84362
Plate4_F17_PTPRT_R&D	-0.49688	2.10399	-1.1223	-1.00812	0.332454	-0.0204855	0.199281	2.22765	-1.17787	1.02767	-0.0536803	-0.717747	-0.453584	-0.40739	-0.953768	0.354956	-0.443752	0.609569	-0.835486	2.20081		-0.917911	0.337504	-1.30143	0.354468	2.14922		1.10867	-0.18713	-0.938937	-0.403717	-0.552956	-0.537171	-0.831696	-0.452454	0.673014
Plate4_F18_CDH23_Aviva	-0.809228	0.683753				0.986058			0.160047	-0.502355					-0.528586	-1.78898	0.385474	1.41382		-0.250261	-0.425001	1.08893				-0.148616	0.531718	-0.793509	-2.02505		-1.67586		0.031542	-1.22827	0.341575
Plate4_F19_CCL14_R&D	0.0789227	0.121323	-1.08993	-0.559621	0.947077	-0.273045	-0.0933453	3.18165	-0.703283	0.973803	-0.022309	-0.386789		-0.491419	-0.911163	-0.0583912	-0.832231	0.118749	-0.785352	0.2366	-0.0781071	-0.0140492	1.53251	-0.551157	0.271223	3.94908		1.05719			-0.657408	0.875825	-0.0901533	-0.75912	-0.818497	0.493156
Plate4_F2_BCL2L1_Aviva		-0.0231298											-0.270379	-1.05393				1.34744										-2.18094				-0.318798	-1.07172			0.939853
Plate4_F20_CLCN3_Aviva	-0.449499	0.128481	0.681257	1.50282			-1.79299		-0.21878		-0.492837	0.924435	-0.465846		1.20165	-1.01869			1.04274	0.133296	-0.126792				-1.07299	-1.74236		-2.53198	-0.0529705	1.29127	0.163788	-1.64752	0.186132			-0.465614
Plate4_F21_PON3_R&D		1.06143		0.903161		-0.0468882	-0.257022	1.89935	0.769925	-0.202827			-0.29812	-0.626268	-1.34502	-1.53395		-0.323768		2.67189				-0.355365	0.04454		0.434743	0.84661		-0.550461			-0.170793		0.507783	-0.336115
Plate4_F22_CUX1_Aviva	-0.214233	0.105251				-0.987641		-1.24034	1.00234	-0.741839				-0.461691			1.73805	0.800098	-0.922151			-0.64143	-2.74823	-0.0860373				-3.56512	0.0509011		-0.367482	-0.42243	-0.778953	-1.27922	1.18695	1.315
Plate4_F23_CCL14_R&D		0.0171538	1.12669	-0.541228	-0.630864	-0.949478		1.44134	-1.57257	1.17334	0.0124439	0.415744	-0.271664	-0.313954	-0.563526	-1.14349	1.80006			0.0680126	1.78167	-0.992978	-0.126471	-2.0001	-1.65716	1.00421	-1.20419	0.653772	0.198244	0.485324	0.0780242		-0.509472	-1.29139	0.92698	1.03482
Plate4_F24_CYP3A43_Aviva	-2.0493	2.31701	0.389788	-0.933916	0.275114	0.66776	-0.00160782	-0.92581	-0.377714		-1.14213	-0.503385	-0.0444422	0.53699	0.154848	0.0355193	1.40513	0.196147	-1.38964	1.70911	0.749015	-0.112064	-0.326837	0.517168	-1.06357	-0.661703		-2.96954	-1.51161	-0.377019	0.576113	0.468887	-0.130812	-1.37532	-0.935688	0.0309465
Plate4_F3_IL24_R&D	-0.704851	0.00795622	0.109747	-0.455755	-0.0338006	-0.526984	0.754629	3.20443		1.32846	-0.228379	-0.240873	-0.861367	-0.594587	-0.488392	-0.741062	-0.630982	0.10181	-0.738612	-0.111566	-0.0412884	0.15183	0.540551		-0.175838	4.6153	-0.157026	1.0263	-0.202792	0.316894	-1.01975	-0.565711	-0.314813	-0.106242	-0.482809	0.38366
Plate4_F4_CA10_Aviva	-1.62234	0.460646	1.21281		-1.42349	-0.124248	-0.607697		0.511887	-0.773234		1.50806	-0.265495	0.690931	1.65443	-0.829061	-0.408751	0.0155518	-0.423512	1.13275	1.85021	-1.07617	-2.37448	2.62356	-1.23465	-1.65399	0.398697	-1.24232	-0.292446	1.20143	1.48421	2.23116	1.92051	-1.17746	1.05183
Plate4_F5_LCN1_R&D	0.0575397	2.39998			-0.0752995	-0.866577	0.0791876		-0.742183	0.67059			-1.15917	0.988525		-0.638932	-0.851614	0.137953		1.93267		-1.08994				4.60434	0.626128	0.692196	1.30969		-0.0367861	-1.85783	-0.844851		-0.184285	1.054
Plate4_F6_CALB1_Aviva	0.235507	-0.396387	-0.189965	1.25002		0.363729			-0.0981755	-1.57801	-0.0884011	0.323041		-0.39262	-0.197199	-1.77905	0.314174	2.23333	-0.124201	-0.649382	-0.0366823			0.774109	-0.565031	-0.940809	0.706888				-0.0604681	0.168536	-0.0114095		0.407263	1.66107
Plate4_F7_CRHR1_R&D	-0.565528	0.361435	-1.00735	0.281296	0.58684	0.440322	0.975342	2.49135	0.215979	1.01739	-0.626072	-0.41779			-1.49958	-0.550071	-1.08484	-0.618725	-0.940359	0.321365	-0.829555	0.518709	0.490747	0.38343	0.91821	3.08357	0.536209	1.41031		-0.835111	-1.29933	-0.872857	-1.25371	-0.370768	-1.11794	-0.278935
Plate4_F8_CALML3_Aviva		-0.806931							-0.112296						-0.51859			1.43782					-1.3101				-0.120083					-0.219848				2.07934
Plate4_F9_PRDX6_R&D	-1.00187	1.07356		-0.498858		-0.668787		1.93061	-1.42788	0.772762	-0.642892		0.561735		-0.20633	-0.655633		0.763583		1.37724		-0.621561		-2.27183	-0.595867		-1.5988	0.890399	-0.528715		0.411099	-0.826277	0.314506	-1.68937		1.1023
Plate4_G1_FAK_Santa	-1.01847	0.0192959	0.46989		-1.65536	0.834684	1.23136	1.02364		-0.642478	0.09353	1.75529	0.871702	-0.593785	-1.17575		-0.548621	-0.664927	1.84324	-0.622122	-0.310483	-0.766786	-0.993752	3.83937	0.373359	-0.458699	-0.31441	0.0597481	-0.127765	1.14436	0.0593798			-1.07204	-0.0246639	-0.895767
Plate4_G10_EPHB6_Aviva		1.27829			-0.64142	-0.0504869	1.19267	0.10001	0.577975	-2.18995		-0.113025				-1.00621	0.400774	0.451383		0.828111		0.120878	-1.03657			0.219506	1.32604			0.311494	-0.164984		-0.125216	-0.936576	-0.0769023	0.886089
Plate4_G11_EGFR_Santa	-0.795678	-0.0169107	1.10305	-0.919201	-0.745596	1.55191	0.280039	0.696235		-0.549962	0.0350043	2.19669	0.896776	-0.765872	-1.00096	-1.25756	0.10621	-0.81418	1.64894	-0.669246	0.334875	-0.320498	-0.599007	1.15358	-0.438641	0.945685	-0.0827508	-0.376582	-0.189993	0.970456	0.152922	-0.157236	-1.16127	0.111171	0.418115	-0.596213
Plate4_G12_EPHB6_Aviva	0.0818658	1.01531	-0.708915	0.476025	-0.103845		0.827424	-0.384138	0.558772	-2.44043	-0.0813958	-0.0510513	0.135432	0.716542	0.177476	-1.77175	1.55267		-0.678096	0.561872	-0.589629	0.906414	-0.397145	0.863733	0.420199	0.14416	1.63877		-1.16685	-0.353634	0.126375	0.659784	0.313157	-1.15788	0.702886	2.57793
[truncated: 2,150 more rows]
